# Supplementary material for: Sequence Recombination and Conservation of Varroa destructor Virus-1 and Deformed Wing Virus in Field Collected Honey Bees (Apis mellifera)
Source: PLoS One. 2013 Sep 18;8(9):e74508. doi: 10.1371/journal.pone.0074508 (PMC3776811; doi:10.1371/journal.pone.0074508)
Supplement: Table S3 — Mutation rate (%) of nucleotide positions in conserved short fragments. (XLSX) [file pone.0074508.s009.xlsx]

## Sheet: homology
Table S3: Mutation rate (%) of nucleotide positions in conserved short fragments
>26-82
DWV	C	A	T	A	G	C	G	A	A	T	T	A	C	G	G	T	G	C	A	A	C	T	A	A	C	A	A	T	T	T	T	A	G	A	T	A	G	T	A	G	C	C	A	T	G	A	A	C	A
KV	C	A	T	A	G	C	G	A	A	T	T	A	C	G	G	T	G	C	A	A	C	T	A	A	C	A	A	T	T	T	T	A	G	A	T	A	G	T	A	G	C	C	A	T	G	A	A	C	A
VDV	C	A	T	A	G	C	G	A	A	T	T	A	C	G	G	T	G	C	A	A	C	T	A	A	C	A	A	T	T	T	T	A	G	A	T	A	G	T	A	G	C	C	A	T	G	A	A	C	A
DWV.depth									2	8	8	14	15	15	15	15	15	15	16	16	18	23	34	40	49	72	95	110	118	139	152	164	166	171	173	177	187	187	187	187	188	187	187	185	180	169	163	154	131
KV.depth	2	3	3	5	6	6	6	6	8	14	14	20	21	21	21	21	21	21	22	20	22	27	38	44	52	75	96	110	118	139	152	164	166	171	173	177	187	187	187	187	188	187	187	185	180	169	163	154	131
VDV.depth																			1	1	3	8	19	25	34	57	80	95	103	124	137	151	159	164	172	177	187	187	187	187	187	186	186	184	179	168	162	153	130
DWV.mut_rate									0	25	0	0	0	0	13.3333	0	0	0	0	0	0	0	5.8824	27.5	0	6.9444	9.4737	1.8182	9.322	10.0719	5.9211	1.2195	6.0241	1.7544	2.3121	0.565	2.139	2.139	0.5348	1.0695	1.0638	0	1.0695	0	0.5556	0	0.6135	1.9481	0
KV.mut_rate	0	0	0	0	16.6667	0	0	0	25	14.2857	0	0	0	0	9.5238	0	0	0	0	0	0	3.7037	7.8947	25	0	6.6667	9.375	1.8182	9.322	10.0719	5.9211	1.2195	6.0241	1.7544	2.3121	0.565	2.139	2.139	0.5348	1.0695	1.0638	0	1.0695	0	0.5556	0	0.6135	1.9481	0
VDV.mut_rate																			0	0	0	0	10.5263	28	0	8.7719	11.25	2.1053	10.6796	11.2903	5.8394	1.3245	6.2893	1.8293	2.3256	0.565	2.139	2.139	0.5348	1.0695	1.0695	0	1.0753	0	0.5587	0	0.6173	1.9608	0
>113-148
DWV	A	A	T	G	A	C	T	T	G	C	G	T	A	G	C	A	T	G	A	A	G	C	G	C	A	T	G	C	T	T	G	T	A	G	T	T
KV	A	A	T	G	A	C	T	T	G	C	G	T	A	G	Y	A	T	G	A	A	G	C	G	C	-	T	G	C	T	T	G	T	A	G	T	T
VDV	A	A	T	G	A	C	T	T	G	C	G	T	A	G	C	A	T	G	A	A	G	C	G	C	A	T	G	C	T	T	G	T	A	G	T	T
DWV.depth	25	25	24	24	24	24	24	24	24	24	24	24	24	23	21	16	14	12	10	5	4	5	4	2	1	1	1	1	1	1	1	2	3	5	6	9
KV.depth	25	25	24	24	24	24	24	24	24	24	24	24	24	23	21	16	14	12	10	5	4	4	3	1	-							1	2	4	4	4
VDV.depth	25	25	24	24	24	24	24	24	24	24	24	24	24	23	21	16	14	12	10	5	4	5	4	2	1	1	1	1	1	1	1	1	3	5	6	9
DWV.mut_rate	0	0	0	0	0	0	0	0	4.1667	0	0	0	0	0	23.8095	0	0	0	0	0	0	0	0	50	0	0	0	0	0	0	0	0	0	0	0	0
KV.mut_rate	0	0	0	0	0	0	0	0	4.1667	0	0	0	0	0	23.8095	0	0	0	0	0	0	0	0	0	-							0	0	0	0	0
VDV.mut_rate	0	0	0	0	0	0	0	0	4.1667	0	0	0	0	0	23.8095	0	0	0	0	0	0	0	0	50	0	0	0	0	0	0	0	0	0	0	0	0
>516-544
DWV	A	T	A	G	A	C	C	A	C	T	G	C	A	G	T	A	T	C	G	A	G	T	A	G	A	G	T	T	T
KV	A	T	A	G	A	C	C	A	C	T	G	C	A	G	T	A	T	C	G	A	G	T	A	G	A	G	T	T	T
VDV	A	T	A	G	A	C	C	A	C	T	G	C	A	G	T	A	T	C	G	A	G	T	A	G	A	G	T	T	T
DWV.depth	43	43	43	42	41	40	40	45	55	72	88	96	95	100	105	111	114	119	127	133	151	151	148	145	145	146	149	152	150
KV.depth	43	43	43	42	41	40	40	45	55	72	88	96	95	100	105	111	114	119	127	133	151	151	148	145	145	146	149	152	151
VDV.depth	54	54	54	53	53	54	53	59	68	87	103	110	103	107	107	109	111	116	120	125	131	130	127	124	124	125	127	130	129
DWV.mut_rate	0	0	0	2.381	0	7.5	0	6.6667	3.6364	0	2.2727	2.0833	2.1053	1	4.7619	0.9009	0.8772	0.8403	1.5748	1.5038	1.9868	2.649	1.3514	4.8276	0.6897	2.0548	0	0	0
KV.mut_rate	0	0	0	2.381	0	7.5	0	6.6667	3.6364	0	2.2727	2.0833	2.1053	1	4.7619	0.9009	0.8772	0.8403	1.5748	1.5038	1.9868	2.649	1.3514	4.8276	0.6897	2.0548	0	0	0
VDV.mut_rate	0	0	0	1.8868	0	3.7037	0	3.3898	2.9412	0	1.9417	5.4545	1.9417	1.8692	8.4112	0.9174	0	0	2.5	0.8	2.2901	1.5385	0	0	0.8065	1.6	0	0	0
>889-928
DWV	T	G	C	T	A	C	G	G	T	A	C	G	T	T	A	C	G	T	T	C	G	C	A	G	G	G	C	A	C	C	C	G	T	T	A	A	T	G	T	C
KV	T	G	C	T	A	C	G	G	T	A	C	G	T	T	A	C	G	T	T	C	G	C	A	G	G	G	C	A	C	C	C	G	T	T	A	A	T	G	T	C
VDV	T	G	C	T	A	C	G	G	T	A	C	G	T	T	A	C	G	T	T	C	G	C	A	G	G	G	C	A	C	C	C	G	T	T	A	A	T	G	T	C
DWV.depth	20	20	20	22	28	29	29	26	27	27	28	29	30	31	29	28	27	27	26	23	29	29	29	28	28	29	26	33	45	57	56	54	53	52	51	50	50	54	56	57
KV.depth	20	20	20	22	28	29	29	26	27	27	28	29	30	31	29	28	27	27	26	23	29	29	29	28	28	29	26	33	45	57	56	54	53	52	51	50	50	54	56	57
VDV.depth	17	17	17	19	25	26	26	23	24	24	25	26	27	28	27	26	25	25	25	23	29	29	29	28	28	29	26	34	53	66	65	63	62	61	60	59	59	63	65	67
DWV.mut_rate	0	10	0	50	3.5714	0	3.4483	7.6923	0	0	3.5714	6.8966	0	3.2258	3.4483	0	0	0	0	4.3478	20.6897	0	0	3.5714	0	0	7.6923	24.2424	44.4444	12.2807	1.7857	1.8519	3.7736	1.9231	3.9216	2	0	1.8519	0	1.7544
KV.mut_rate	0	10	0	50	3.5714	0	3.4483	7.6923	0	0	3.5714	6.8966	0	3.2258	3.4483	0	0	0	0	4.3478	20.6897	0	0	3.5714	0	0	7.6923	24.2424	44.4444	12.2807	1.7857	1.8519	3.7736	1.9231	3.9216	2	0	1.8519	0	1.7544
VDV.mut_rate	0	11.7647	0	42.1053	4	0	3.8462	8.6957	0	0	0	7.6923	0	3.5714	3.7037	0	0	0	0	4.3478	20.6897	0	0	3.5714	0	0	7.6923	23.5294	54.717	12.1212	1.5385	1.5873	3.2258	1.6393	1.6667	1.6949	0	1.5873	0	2.9851
>1130-1165
DWV	G	A	A	G	G	T	A	A	A	T	A	T	A	T	A	T	A	A	T	T	R	A	T	T	A	T	T	A	A	A	A	A	T	G	G	C
KV	G	A	A	G	G	T	A	A	A	T	A	T	A	T	A	T	A	A	T	T	A	A	T	T	A	T	T	A	G	A	A	A	T	G	G	C
VDV	G	A	A	G	G	T	A	A	A	T	A	T	A	T	A	T	A	A	-	-	-	-	-	-	A	-	-	-	-	A	-	A	T	G	G	C
DWV.depth	7	7	4	4	4	4	4	4	4	3									2	2	2	2	2	2	2	2	2	18	34	49	81	124	145	160	168	176
KV.depth	17	17	14	14	13	10	8	7	5	4	1	1	1	1	1	1	1	1	3	5	8	7	10	16	25	35	51	67	83	98	130	173	194	209	217	225
VDV.depth	4	4	4	4	4	4	4	4	4	3		1	5	14	24	40	56	72	-	-	-	-	-	-	87	-	-	-	-	87	-	130	151	166	174	182
DWV.mut_rate	0	0	0	0	0	0	0	0	0	0									0	0	0	0	0	0	0	0	0	27.7778	17.6471	6.1224	6.1728	4.0323	3.4483	10	10.7143	3.4091
KV.mut_rate	0	0	0	0	0	0	0	0	0	0	0	0	0	0	0	0	0	0	0	0	0	0	0	25	48	51.4286	1.9608	11.9403	9.6386	4.0816	4.6154	2.8902	2.5773	7.6555	8.2949	3.1111
VDV.mut_rate	0	0	0	0	0	0	0	0	0	0		0	0	7.1429	29.1667	0	14.2857	12.5	-	-	-	-	-	-	4.5977	-	-	-	-	2.2989	-	2.3077	3.3113	0.6024	10.3448	3.8462
>3249-3277
DWV	G	T	A	C	C	A	T	T	G	A	T	A	C	C	T	A	T	G	G	A	A	G	C	T	G	T	T	T	C
KV	G	T	T	C	C	G	T	T	G	A	T	A	C	C	T	A	T	G	G	A	A	G	C	T	G	T	T	T	C
VDV	G	T	A	C	C	A	T	T	G	A	T	A	C	C	T	A	T	G	G	A	A	G	C	T	G	T	T	T	C
DWV.depth													4	6	16	32	39	41	45	47	53	53	53	53	53	53	53	53	53
KV.depth													4	6	16	32	39	41	45	47	53	53	53	53	53	53	53	53	53
VDV.depth	5	4	3	6	8	10	12	15	19	22	24	25	28	30	40	56	63	65	69	71	77	77	77	77	77	77	73	71	68
DWV.mut_rate													0	0	0	6.25	0	14.6341	20	2.1277	0	1.8868	0	3.7736	0	0	0	0	0
KV.mut_rate													0	0	0	6.25	0	14.6341	20	2.1277	0	1.8868	0	3.7736	0	0	0	0	0
VDV.mut_rate	0	0	0	0	0	0	0	0	5.2632	0	0	0	0	0	0	5.3571	0	9.2308	13.0435	1.4085	0	2.5974	0	2.5974	0	3.8961	0	0	0
>3327-3361
DWV	G	T	T	T	G	T	G	T	T	C	C	A	G	T	C	C	A	A	C	C	T	A	G	T	T	T	A	G	G	T	T	T	G	A	A
KV	G	T	T	T	G	T	G	T	T	C	C	A	G	T	C	C	A	A	C	C	T	A	G	T	T	T	A	G	G	T	T	T	G	A	A
VDV	G	T	T	T	G	T	G	T	T	C	C	A	G	T	C	C	A	A	C	C	T	A	G	T	T	T	A	G	G	T	T	T	G	A	A
DWV.depth	16	17	17	18	18	19	19	19	16	20	21	21	21	21	21	21	21	21	21	21	22	21	18	20	32	41	47	48	47	47	47	42	38	37	37
KV.depth	16	17	17	18	18	19	19	19	16	20	21	21	21	21	21	21	21	21	21	21	22	21	18	20	32	41	47	48	47	47	47	42	38	37	37
VDV.depth	54	54	54	54	51	48	40	32	28	32	26	22	22	22	22	22	21	21	21	21	22	21	18	20	32	41	47	48	47	47	47	42	38	37	37
DWV.mut_rate	0	0	0	5.5556	0	0	5.2632	15.7895	18.75	20	0	0	0	0	0	0	0	0	0	0	18.1818	0	0	5	3.125	4.878	2.1277	10.4167	2.1277	4.2553	0	0	0	0	0
KV.mut_rate	0	0	0	5.5556	0	0	5.2632	15.7895	18.75	20	0	0	0	0	0	0	0	0	0	0	18.1818	0	0	5	3.125	4.878	2.1277	10.4167	2.1277	4.2553	0	0	0	0	0
VDV.mut_rate	0	0	0	3.7037	0	6.25	7.5	9.375	10.7143	25	11.5385	0	0	0	0	0	0	0	0	0	18.1818	0	0	5	3.125	4.878	2.1277	10.4167	2.1277	4.2553	0	0	0	0	0
>3567-3601
DWV	A	A	G	C	A	A	G	C	T	G	C	T	G	T	A	G	G	A	A	C	G	C	A	A	C	C	T	T	G	G	C	G	T	A	C
KV	A	A	G	C	R	A	G	C	T	G	C	T	G	T	A	G	G	A	A	C	T	C	A	A	C	C	T	T	G	G	C	G	T	A	C
VDV	A	A	G	C	A	A	G	C	T	G	C	T	G	T	A	G	G	A	A	C	G	C	A	A	C	C	T	T	G	G	C	G	T	A	C
DWV.depth				16	30	40	53	62	71	72	77	79	82	82	82	83	84	84	84	84	84	85	87	87	87	88	83	78	69	56	47	38	37	32	30
KV.depth										1	6	8	11	11	11	12	13	13	13	13	13	14	16	16	16	17	28	37	38	39	39	39	40	38	36
VDV.depth	180	197	202	217	231	241	254	261	269	269	271	271	272	268	259	256	247	232	221	200	192	170	129	113	94	88	83	78	69	57	48	39	40	38	36
DWV.mut_rate				0	3.3333	2.5	11.3208	0	1.4085	8.3333	0	1.2658	1.2195	1.2195	0	3.6145	3.5714	0	1.1905	0	3.5714	0	0	1.1494	5.7471	10.2273	1.2048	2.5641	5.7971	10.7143	4.2553	0	0	0	0
KV.mut_rate										0	0	0	0	0	0	8.3333	0	0	0	0	7.6923	0	0	0	0	0	0	0	2.6316	7.6923	0	0	0	2.6316	0
VDV.mut_rate	6.1111	4.0609	12.3762	1.3825	1.2987	0.4149	2.7559	0	0.3717	3.3457	0	0.738	0.3676	1.8657	0	2.3438	4.0486	0	1.3575	0	2.0833	12.9412	2.3256	3.5398	6.383	10.2273	1.2048	2.5641	5.7971	10.5263	4.1667	0	0	2.6316	0
>4008-4063
DWV	T	C	C	G	T	T	A	C	T	A	C	G	G	A	T	A	A	G	G	A	T	A	T	T	G	A	T	C	A	T	T	G	T	A	T	G	T	T	T	A	C	C	T	T	C	C	C	T	T
KV	T	C	C	G	T	T	A	C	T	A	C	G	G	A	T	A	A	G	G	A	T	A	T	T	G	A	T	C	A	T	T	G	T	A	T	G	T	T	T	A	C	C	T	T	C	C	C	T	T
VDV	T	C	C	G	T	T	A	C	T	A	C	G	G	A	T	A	A	G	G	A	T	A	T	T	G	A	T	C	A	T	T	G	T	A	T	G	T	T	T	A	C	C	T	T	C	C	C	T	T
DWV.depth	4	5	7	13	22	29	35	37	48	56	60	60	60	63	66	66	67	68	68	70	71	71	72	72	71	71	66	57	50	43	41	30	22	18	18	17	14	11	10	9	8	8	6	5	5	4	7	7	6
KV.depth	4	5	7	13	22	29	35	37	48	56	60	60	60	63	66	66	67	68	68	70	71	71	72	72	71	71	66	57	50	43	41	30	22	18	18	17	14	11	10	9	8	8	6	5	5	4	7	7	6
VDV.depth	6	5	7	13	22	29	35	37	48	56	60	60	60	63	66	66	67	68	68	70	71	71	72	72	71	71	66	57	50	43	41	30	22	18	18	17	14	11	10	9	8	8	6	5	5	4	7	7	6
DWV.mut_rate	0	0	28.5714	0	0	0	11.4286	2.7027	0	0	0	6.6667	5	0	0	0	0	2.9412	0	0	0	0	0	0	0	2.8169	6.0606	3.5088	0	0	7.3171	0	0	0	5.5556	0	7.1429	9.0909	0	0	0	0	0	0	20	0	0	0	0
KV.mut_rate	0	0	28.5714	0	0	0	11.4286	2.7027	0	0	0	6.6667	5	0	0	0	0	2.9412	0	0	0	0	0	0	0	2.8169	6.0606	3.5088	0	0	7.3171	0	0	0	5.5556	0	7.1429	9.0909	0	0	0	0	0	0	20	0	0	0	0
VDV.mut_rate	33.3333	0	28.5714	0	0	0	11.4286	2.7027	0	0	0	6.6667	5	0	0	0	0	2.9412	0	0	0	0	0	0	0	2.8169	6.0606	3.5088	0	0	7.3171	0	0	0	5.5556	0	7.1429	9.0909	0	0	0	0	0	0	20	0	0	0	0
>4347-4378
DWV	A	C	G	C	G	T	G	T	A	A	A	T	A	A	T	G	T	T	A	T	A	G	A	A	T	T	G	G	A	A	G	T
KV	A	C	G	C	G	T	G	T	A	A	A	T	A	A	T	G	T	T	A	T	A	G	A	A	T	T	G	G	A	A	G	T
VDV	A	C	G	C	G	T	G	T	A	A	A	T	A	A	T	G	T	T	A	T	A	G	A	A	T	T	G	G	A	A	G	T
DWV.depth	11	13	13	12	12	11	10	11	13	11	12	15	15	15	16	16	16	16	16	16	16	16	16	15	13	13	12	12	10	10	9	6
KV.depth	11	13	13	12	12	11	10	11	13	11	12	15	15	15	16	16	16	16	16	16	16	16	16	15	13	13	12	12	10	10	9	6
VDV.depth	11	13	13	12	12	11	10	11	13	11	12	15	15	15	16	16	17	17	17	17	17	17	17	16	14	14	13	13	11	11	10	7
DWV.mut_rate	0	0	0	0	8.3333	0	0	0	0	0	0	0	6.6667	6.6667	0	0	0	0	0	0	0	0	0	0	0	0	0	0	0	10	0	0
KV.mut_rate	0	0	0	0	8.3333	0	0	0	0	0	0	0	6.6667	6.6667	0	0	0	0	0	0	0	0	0	0	0	0	0	0	0	10	0	0
VDV.mut_rate	0	0	0	0	8.3333	0	0	0	0	0	0	0	6.6667	6.6667	0	0	0	0	0	5.8824	0	0	0	0	0	0	0	0	0	9.0909	0	0
>4704-4729
DWV	G	C	A	A	A	G	A	T	G	C	G	T	G	A	A	G	A	T	A	T	G	G	G	T	A	T
KV	G	C	A	A	A	G	A	T	G	C	G	T	G	A	A	G	A	T	A	T	G	G	G	T	A	T
VDV	G	C	A	A	A	G	A	T	G	C	G	T	G	A	A	G	A	T	A	T	G	G	G	T	A	T
DWV.depth	9	13	17	20	22	25	29	33	33	45	45	47	48	50	52	53	58	73	72	71	70	68	67	66	62	58
KV.depth	9	13	17	20	22	25	29	33	33	45	45	47	48	50	52	53	58	73	72	71	70	68	67	66	62	58
VDV.depth	77	76	78	75	69	58	57	54	39	46	45	47	48	50	52	53	58	73	88	92	93	92	92	93	92	90
DWV.mut_rate	0	0	0	0	0	4	0	0	6.0606	2.2222	4.4444	0	12.5	0	0	0	0	0	2.7778	1.4085	4.2857	1.4706	0	10.6061	1.6129	0
KV.mut_rate	0	0	0	0	0	4	0	0	6.0606	2.2222	4.4444	0	12.5	0	0	0	0	0	2.7778	1.4085	4.2857	1.4706	0	10.6061	1.6129	0
VDV.mut_rate	1.2987	2.6316	0	0	1.4493	3.4483	1.7544	0	5.1282	2.1739	4.4444	0	12.5	0	0	0	0	0	3.4091	1.087	3.2258	8.6957	0	8.6022	1.087	0
>4854-4888
DWV	A	A	G	A	C	A	G	T	T	G	C	T	T	G	G	G	C	G	A	T	T	G	T	T	T	C	G	A	T	T	T	T	T	G	T
KV	A	A	G	A	C	A	G	T	T	G	C	T	T	G	G	G	C	G	A	T	T	G	T	T	T	C	G	A	T	T	T	T	T	G	T
VDV	A	A	G	A	C	A	G	T	T	G	C	T	T	G	G	G	C	G	A	T	T	G	T	T	T	C	G	A	T	T	T	T	T	G	T
DWV.depth	82	76	65	57	49	49	41	38	25	30	37	46	55	60	63	63	62	64	66	68	70	74	82	84	84	84	84	88	85	86	89	88	91	90	91
KV.depth	82	76	65	57	49	49	41	38	25	30	37	46	55	60	63	63	62	64	66	68	70	74	82	84	84	84	84	88	85	86	89	88	91	90	91
VDV.depth	82	76	65	57	49	49	41	38	25	30	37	46	55	60	63	63	62	64	66	68	70	74	82	84	84	84	84	88	85	86	89	88	91	90	91
DWV.mut_rate	2.439	2.6316	1.5385	3.5088	2.0408	14.2857	2.439	15.7895	8	3.3333	2.7027	0	3.6364	3.3333	3.1746	4.7619	1.6129	0	0	1.4706	1.4286	1.3514	0	0	0	1.1905	0	0	0	1.1628	0	0	0	4.4444	2.1978
KV.mut_rate	2.439	2.6316	1.5385	3.5088	2.0408	14.2857	2.439	15.7895	8	3.3333	2.7027	0	3.6364	3.3333	3.1746	4.7619	1.6129	0	0	1.4706	1.4286	1.3514	0	0	0	1.1905	0	0	0	1.1628	0	0	0	4.4444	2.1978
VDV.mut_rate	2.439	2.6316	1.5385	3.5088	2.0408	14.2857	2.439	15.7895	8	3.3333	2.7027	0	3.6364	3.3333	3.1746	4.7619	1.6129	0	0	1.4706	1.4286	1.3514	0	0	0	1.1905	0	0	0	1.1628	0	0	0	4.4444	2.1978
>4956-4992
DWV	A	A	A	T	A	T	C	A	C	T	T	G	G	C	G	A	C	G	C	A	A	C	C	C	C	A	G	G	A	A	T	C	C	G	C	C	A
KV	A	A	A	T	A	T	C	A	C	T	T	G	G	C	G	A	C	G	C	A	A	C	C	C	C	A	G	G	A	A	T	C	C	G	C	C	A
VDV	A	A	A	T	A	T	C	A	C	T	T	G	G	C	G	A	C	G	C	A	A	C	C	C	C	A	G	G	A	A	T	C	C	G	C	C	A
DWV.depth										1	2	7	7	7	7	9	13	19	19	19	19	19	19	19	19	19	19	19	19	19	19	19	18	17	12	12	12
KV.depth										1	2	7	7	7	7	9	13	19	19	19	19	19	19	19	19	19	19	19	19	19	19	19	18	17	12	12	12
VDV.depth	28	26	24	24	24	24	24	24	24	24	24	27	25	25	21	22	22	24	23	22	24	25	23	31	31	31	31	31	31	31	31	31	30	29	24	24	24
DWV.mut_rate										0	0	57.1429	57.1429	0	0	11.1111	38.4615	36.8421	0	0	5.2632	0	0	0	0	0	0	0	0	0	0	0	0	0	0	16.6667	16.6667
KV.mut_rate										0	0	57.1429	57.1429	0	0	11.1111	38.4615	36.8421	0	0	5.2632	0	0	0	0	0	0	0	0	0	0	0	0	0	0	16.6667	16.6667
VDV.mut_rate	0	0	0	0	0	0	0	4.1667	4.1667	0	0	18.5185	16	0	4.7619	4.5455	22.7273	29.1667	0	0	16.6667	8	0	25.8065	0	0	0	0	0	0	3.2258	0	0	0	0	8.3333	8.3333
>5058-5093
DWV	T	G	G	G	T	A	T	C	C	A	T	T	A	T	T	T	A	T	A	A	T	G	G	T	G	T	G	T	G	T	A	A	T	A	T	G
KV	T	G	G	G	T	A	T	C	C	A	T	T	A	T	T	T	A	T	A	A	T	G	G	T	G	T	G	T	G	T	A	A	T	A	T	G
VDV	T	G	G	G	T	A	T	C	C	A	T	T	A	T	T	T	A	T	A	A	T	G	G	T	G	T	G	T	G	T	A	A	T	A	T	G
DWV.depth	15	14	14	14	11	11	10	10	11	11	11	11	11	11	6	2	2	4	7	13	17	19	25	28	35	38	42	54	59	73	84	96	114	123	129	133
KV.depth	15	14	14	14	11	11	10	10	11	11	11	11	11	11	6	2	2	4	7	13	17	19	25	28	35	38	42	54	59	73	84	96	114	123	129	133
VDV.depth	15	14	14	14	11	11	10	10	11	11	11	11	11	11	6	2	2	4	7	13	17	19	25	28	35	38	42	54	59	73	84	96	114	123	129	133
DWV.mut_rate	0	0	0	0	0	0	0	0	0	0	0	0	0	0	0	0	0	0	14.2857	7.6923	0	10.5263	8	3.5714	2.8571	0	4.7619	1.8519	0	1.3699	1.1905	2.0833	1.7544	2.439	2.3256	6.015
KV.mut_rate	0	0	0	0	0	0	0	0	0	0	0	0	0	0	0	0	0	0	14.2857	7.6923	0	10.5263	8	3.5714	2.8571	0	4.7619	1.8519	0	1.3699	1.1905	2.0833	1.7544	2.439	2.3256	6.015
VDV.mut_rate	0	0	0	0	0	0	0	0	0	0	0	0	0	0	0	0	0	0	14.2857	7.6923	0	10.5263	8	3.5714	2.8571	0	4.7619	1.8519	0	1.3699	1.1905	2.0833	1.7544	2.439	2.3256	6.015
>5106-5149
DWV	G	C	T	C	A	A	A	A	A	C	C	G	A	A	A	C	A	A	T	T	T	A	A	A	G	A	T	T	G	G	G	T	A	A	A	A	T	T	A	G	C	T	A	C
KV	G	C	T	C	A	A	A	A	A	C	C	G	A	A	A	C	A	A	T	T	T	A	A	A	G	A	T	T	G	G	G	T	A	A	A	A	T	T	A	G	C	T	A	C
VDV	G	C	T	C	A	A	A	A	A	C	C	G	A	A	A	C	A	A	T	T	T	A	A	A	G	A	T	T	G	G	G	T	A	A	A	A	T	T	A	G	C	T	A	C
DWV.depth	169	165	153	148	134	123	110	92	83	77	73	65	52	43	33	22	18	16	19	19	21	27	28	27	29	31	35	40	42	46	47	50	52	56	68	71	80	86	90	90	88	91	96	102
KV.depth	169	165	153	148	134	123	110	92	83	77	73	65	52	43	33	22	18	16	19	19	21	27	28	27	29	31	35	40	42	46	47	50	52	56	68	71	80	86	90	90	88	91	96	102
VDV.depth	169	165	153	148	134	123	110	92	83	77	73	65	52	43	33	22	18	16	19	19	21	27	28	27	29	31	35	39	41	45	46	49	51	55	63	66	75	81	85	85	83	86	91	97
DWV.mut_rate	4.142	5.4545	1.9608	4.0541	1.4925	2.439	2.7273	0	1.2048	1.2987	4.1096	6.1538	5.7692	0	0	0	0	6.25	0	0	14.2857	3.7037	0	0	6.8966	0	0	0	2.381	4.3478	2.1277	0	0	0	0	0	0	4.6512	2.2222	3.3333	3.4091	0	1.0417	1.9608
KV.mut_rate	4.142	5.4545	1.9608	4.0541	1.4925	2.439	2.7273	0	1.2048	1.2987	4.1096	6.1538	5.7692	0	0	0	0	6.25	0	0	14.2857	3.7037	0	0	6.8966	0	0	0	2.381	4.3478	2.1277	0	0	0	0	0	0	4.6512	2.2222	3.3333	3.4091	0	1.0417	1.9608
VDV.mut_rate	4.142	5.4545	1.9608	4.0541	1.4925	2.439	2.7273	0	1.2048	1.2987	4.1096	6.1538	5.7692	0	0	0	0	6.25	0	0	14.2857	3.7037	0	0	6.8966	0	0	0	2.439	4.4444	0	0	0	0	0	0	0	0	2.3529	3.5294	3.6145	0	1.0989	2.0619
>5151-5182
DWV	G	T	A	G	A	T	T	T	T	A	G	T	A	A	T	A	A	T	T	G	T	A	G	A	G	G	T	A	G	T	A	A
KV	G	T	A	G	A	T	T	T	T	A	G	T	A	A	T	A	A	T	T	G	T	A	G	A	G	G	T	A	G	T	A	A
VDV	G	T	A	G	A	T	T	T	T	A	G	T	A	A	T	A	A	T	T	G	T	A	G	A	G	G	T	A	G	T	A	A
DWV.depth	132	136	145	153	164	173	178	197	207	213	220	226	223	232	238	240	240	244	245	242	237	228	214	193	185	175	165	151	138	131	108	97
KV.depth	132	136	145	153	164	173	178	197	207	213	220	226	223	232	238	240	240	244	245	242	237	228	214	193	185	175	165	151	138	131	108	97
VDV.depth	127	131	140	148	159	169	174	193	203	209	216	222	223	232	238	240	240	244	245	242	237	228	214	193	185	175	165	151	138	131	108	97
DWV.mut_rate	2.2727	2.2059	1.3793	9.8039	4.2683	1.7341	2.809	4.0609	2.4155	0.939	3.1818	4.8673	0.8969	3.0172	1.6807	1.25	0.8333	0.4098	1.2245	0.8264	1.6878	0	0.9346	0	2.1622	1.1429	5.4545	1.3245	1.4493	9.1603	0.9259	1.0309
KV.mut_rate	2.2727	2.2059	1.3793	9.8039	4.2683	1.7341	2.809	4.0609	2.4155	0.939	3.1818	4.8673	0.8969	3.0172	1.6807	1.25	0.8333	0.4098	1.2245	0.8264	1.6878	0	0.9346	0	2.1622	1.1429	5.4545	1.3245	1.4493	9.1603	0.9259	1.0309
VDV.mut_rate	2.3622	2.2901	1.4286	10.1351	3.7736	1.7751	2.8736	4.1451	2.4631	0.9569	3.2407	3.1532	0.8969	3.0172	1.6807	1.25	0.8333	0.4098	1.2245	0.8264	1.6878	0	0.9346	0	2.1622	1.1429	5.4545	1.3245	1.4493	9.1603	0.9259	1.0309
>5211-5242
DWV	T	T	T	G	A	A	G	T	G	T	T	G	A	A	G	A	A	A	A	T	G	T	G	G	G	G	T	T	A	T	G	T
KV	T	T	T	G	A	A	G	T	G	T	T	G	A	A	G	A	A	A	A	T	G	T	G	G	G	G	T	T	A	T	G	T
VDV	T	T	T	G	A	A	G	T	G	T	T	G	A	A	G	A	A	A	A	T	G	T	G	G	G	G	T	T	A	T	G	T
DWV.depth	38	42	45	48	50	51	51	52	53	60	60	62	62	60	59	59	65	68	72	75	73	71	64	56	52	48	49	48	47	49	54	53
KV.depth	38	42	45	48	50	51	51	52	53	60	60	62	62	60	59	59	65	68	72	75	73	71	64	56	52	48	49	48	47	49	54	53
VDV.depth	38	42	45	48	50	51	51	52	53	60	60	62	62	60	59	59	65	68	72	75	73	71	64	56	52	48	49	48	47	49	54	53
DWV.mut_rate	2.6316	4.7619	4.4444	8.3333	0	0	3.9216	0	0	0	0	0	1.6129	0	1.6949	0	0	0	1.3889	1.3333	0	1.4085	0	1.7857	5.7692	2.0833	0	0	0	2.0408	1.8519	7.5472
KV.mut_rate	2.6316	4.7619	4.4444	8.3333	0	0	3.9216	0	0	0	0	0	1.6129	0	1.6949	0	0	0	1.3889	1.3333	0	1.4085	0	1.7857	5.7692	2.0833	0	0	0	2.0408	1.8519	7.5472
VDV.mut_rate	2.6316	4.7619	4.4444	8.3333	0	0	3.9216	0	0	0	0	0	1.6129	0	1.6949	0	0	0	1.3889	1.3333	0	1.4085	0	1.7857	5.7692	2.0833	0	0	0	2.0408	1.8519	7.5472
>5244-5269
DWV	T	T	T	T	G	T	C	A	G	A	G	T	A	A	T	C	C	T	G	C	A	G	C	G	C	G
KV	T	T	T	T	G	T	C	A	G	A	G	T	A	A	T	C	C	T	G	C	A	G	C	G	C	G
VDV	T	T	T	T	G	T	C	A	G	A	G	T	A	A	T	C	C	T	G	C	A	G	C	G	C	G
DWV.depth	46	46	48	48	57	56	50	47	41	37	37	34	34	34	34	34	30	29	29	26	19	18	17	15	11	9
KV.depth	46	46	48	48	57	56	50	47	41	37	37	34	34	34	34	34	30	29	29	26	19	18	17	15	11	9
VDV.depth	46	46	48	48	57	56	50	47	41	41	45	45	54	59	73	81	83	95	107	112	116	121	132	141	147	150
DWV.mut_rate	6.5217	0	0	0	14.0351	7.1429	2	4.2553	0	0	2.7027	0	2.9412	0	0	0	0	0	0	34.6154	0	0	0	20	0	0
KV.mut_rate	6.5217	0	0	0	14.0351	7.1429	2	4.2553	0	0	2.7027	0	2.9412	0	0	0	0	0	0	34.6154	0	0	0	20	0	0
VDV.mut_rate	6.5217	0	0	0	14.0351	7.1429	2	4.2553	0	2.439	4.4444	0	5.5556	5.0847	5.4795	8.642	4.8193	2.1053	3.7383	8.9286	2.5862	1.6529	3.0303	13.4752	1.3605	2.6667
>5607-5647
DWV	G	A	T	T	C	T	T	T	A	T	G	C	A	G	C	G	A	G	C	T	C	T	T	A	C	G	T	G	C	G	A	G	T	C	G	T	A	C	T	C	C
KV	G	A	T	T	C	T	T	T	A	T	G	C	A	G	C	G	A	G	C	T	C	T	T	A	C	G	T	G	C	G	A	G	T	C	G	T	A	C	T	C	C
VDV	G	A	T	T	C	T	T	T	A	T	G	C	A	G	C	G	A	G	C	T	C	T	T	A	C	G	T	G	C	G	A	G	T	C	G	T	A	C	T	C	C
DWV.depth	5	5	7	11	13	15	20	20	21	23	24	25	25	27	33	35	33	33	32	31	31	33	33	33	36	34	35	36	42	37	39	38	36	35	34	34	32	26	24	24	24
KV.depth	5	5	7	11	13	15	20	20	21	23	24	25	25	27	33	35	33	33	32	31	31	33	33	33	36	34	35	36	42	37	39	38	36	35	34	34	32	26	24	24	24
VDV.depth	8	9	9	13	15	17	22	22	23	25	26	27	27	28	34	36	34	34	33	32	32	34	34	34	36	34	35	36	42	37	39	38	36	35	35	36	35	29	27	27	28
DWV.mut_rate	0	0	0	0	7.6923	0	5	0	4.7619	4.3478	4.1667	0	0	3.7037	3.0303	0	3.0303	0	0	0	0	0	0	0	2.7778	0	5.7143	2.7778	9.5238	5.4054	2.5641	2.6316	0	0	0	0	6.25	3.8462	0	0	0
KV.mut_rate	0	0	0	0	7.6923	0	5	0	4.7619	4.3478	4.1667	0	0	3.7037	3.0303	0	3.0303	0	0	0	0	0	0	0	2.7778	0	5.7143	2.7778	9.5238	5.4054	2.5641	2.6316	0	0	0	0	6.25	3.8462	0	0	0
VDV.mut_rate	0	22.2222	0	0	6.6667	0	4.5455	0	4.3478	4	3.8462	0	0	3.5714	2.9412	0	2.9412	0	0	0	0	0	0	0	2.7778	0	5.7143	2.7778	9.5238	5.4054	2.5641	2.6316	0	0	2.8571	2.7778	5.7143	3.4483	0	0	0
>5685-5716
DWV	T	C	T	G	A	T	T	A	T	T	G	G	G	A	T	C	A	A	T	G	T	G	A	T	T	T	T	C	A	G	C	C
KV	T	C	T	G	A	T	T	A	T	T	G	G	G	A	T	C	A	R	T	G	T	G	A	T	T	T	T	C	A	G	C	C
VDV	T	C	T	G	A	T	T	A	T	T	G	G	G	A	T	C	A	G	T	G	T	G	A	T	T	T	T	C	A	G	C	C
DWV.depth				3	4	4	4	6	9	9	9	9	9	14	19	20	23	25	26	26	28	29	34	36	37	39	41	41	43	47	48	47
KV.depth				3	4	4	4	6	9	9	9	9	9	14	19	20	23	25	26	26	28	29	34	36	37	39	41	41	43	47	48	47
VDV.depth	53	51	49	49	47	31	29	31	31	27	25	23	20	25	30	31	33	34	33	32	32	33	37	37	38	40	42	43	45	49	50	49
DWV.mut_rate				0	0	0	25	0	0	0	11.1111	11.1111	0	7.1429	10.5263	0	8.6957	0	0	0	0	3.4483	0	2.7778	0	12.8205	14.6341	2.439	0	0	4.1667	2.1277
KV.mut_rate				0	0	0	25	0	0	0	11.1111	11.1111	0	7.1429	10.5263	0	8.6957	0	0	0	0	3.4483	0	2.7778	0	12.8205	14.6341	2.439	0	0	4.1667	2.1277
VDV.mut_rate	3.7736	0	2.0408	0	17.0213	3.2258	3.4483	3.2258	3.2258	0	4	8.6957	0	4	6.6667	0	6.0606	2.9412	0	0	0	3.0303	0	2.7027	0	12.5	14.2857	2.3256	0	0	4	2.0408
>7590-7627
DWV	A	A	A	G	T	G	C	C	T	G	G	T	A	G	T	A	A	G	T	G	G	C	G	A	G	A	T	A	T	T	A	A	T	T	T	T	A	G
KV	A	A	A	G	T	G	C	C	T	G	G	T	A	G	T	A	A	G	T	G	G	C	G	A	G	A	T	A	T	T	A	A	T	T	T	T	A	G
VDV	A	A	A	G	T	G	C	C	T	G	G	T	A	G	T	A	A	G	T	G	G	C	G	A	G	A	T	A	T	T	A	A	T	T	T	T	A	G
DWV.depth	32	33	33	33	33	33	36	38	41	42	44	42	37	38	39	36	37	33	29	26	26	26	24	24	24	25	26	26	26	23	21	17	18	13	15	16	15	13
KV.depth	32	33	33	33	33	33	36	38	41	42	44	42	37	38	39	36	37	33	29	26	26	26	24	24	24	25	26	26	26	23	21	17	18	13	15	16	15	13
VDV.depth	40	41	41	39	39	38	41	42	45	46	47	44	38	39	40	36	37	33	29	26	26	26	24	24	24	25	26	26	26	23	21	17	17	12	14	15	14	12
DWV.mut_rate	0	0	0	0	0	0	2.7778	0	0	2.381	2.2727	2.381	0	5.2632	2.5641	0	0	3.0303	0	3.8462	0	3.8462	0	4.1667	0	0	0	0	0	0	0	0	0	0	0	6.25	0	7.6923
KV.mut_rate	0	0	0	0	0	0	2.7778	0	0	2.381	2.2727	2.381	0	5.2632	2.5641	0	0	3.0303	0	3.8462	0	3.8462	0	4.1667	0	0	0	0	0	0	0	0	0	0	0	6.25	0	7.6923
VDV.mut_rate	0	0	0	0	0	0	2.439	0	0	2.1739	4.2553	4.5455	0	5.1282	5	0	0	3.0303	0	3.8462	0	3.8462	0	4.1667	0	0	0	0	0	0	0	0	0	0	0	0	0	8.3333
>7710-7738
DWV	T	A	C	T	A	T	T	T	T	A	A	G	T	A	T	A	T	T	C	A	T	A	A	T	C	A	A	G	A
KV	T	A	C	T	A	T	T	T	T	A	A	G	T	A	T	A	T	T	C	A	T	A	A	T	C	A	A	G	A
VDV	T	A	C	T	A	T	T	T	T	A	A	G	T	A	T	A	T	T	C	A	T	A	A	T	C	A	A	G	A
DWV.depth	2	2	2	1	1	1	1	1	1	2	1	1	2	5	6	9	14	16	20	22	23	24	27	29	30	32	32	33	33
KV.depth	2	2	2	1	1	1	1	1	1	2	1	1	2	5	6	9	14	16	20	22	23	24	27	29	30	32	32	33	33
VDV.depth	1	1	1	1	1	1	1			1	1	1	1	4	5	9	9	9	14	14	16	18	20	23	33	41	42	42	42
DWV.mut_rate	0	0	0	0	0	0	0	0	0	0	0	0	0	0	0	0	0	0	5	0	0	0	0	0	3.3333	3.125	0	0	0
KV.mut_rate	0	0	0	0	0	0	0	0	0	0	0	0	0	0	0	0	0	0	5	0	0	0	0	0	3.3333	3.125	0	0	0
VDV.mut_rate	0	0	0	0	0	0	0			0	0	0	0	0	0	11.1111	0	0	0	0	0	0	0	0	0	4.878	2.381	7.1429	0
>8013-8050
DWV	G	C	T	G	A	T	G	G	T	T	T	G	T	A	T	G	A	G	G	T	T	A	T	A	C	T	T	C	A	A	G	G	A	G	T	A	T	A
KV	G	C	T	G	A	T	G	G	T	T	T	G	T	A	T	G	A	G	G	T	T	A	T	A	C	T	T	C	A	A	G	G	A	G	T	A	T	A
VDV	G	C	T	G	A	T	G	G	T	T	T	G	T	A	T	G	A	G	G	T	T	A	T	A	C	T	T	C	A	A	G	G	A	G	T	A	T	A
DWV.depth	35	33	32	33	34	33	32	32	33	32	30	28	28	27	22	21	15	11	10	10	10	10	9	9	8	6	6	5	5	5	5	4	4	3	3	4	5	5
KV.depth	35	33	32	33	34	33	32	32	33	32	30	28	28	27	22	21	15	11	10	10	10	10	9	9	8	6	6	5	5	5	5	4	4	3	3	4	5	5
VDV.depth	22	23	25	26	27	28	28	28	29	29	30	28	28	27	21	20	15	11	10	10	10	10	9	9	8	6	6	5	5	5	5	4	4	3	3	4	5	5
DWV.mut_rate	0	0	6.25	0	0	3.0303	3.125	0	0	6.25	0	0	3.5714	3.7037	0	0	0	9.0909	0	10	0	0	0	0	0	0	0	0	0	0	0	0	0	0	0	0	0	0
KV.mut_rate	0	0	6.25	0	0	3.0303	3.125	0	0	6.25	0	0	3.5714	3.7037	0	0	0	9.0909	0	10	0	0	0	0	0	0	0	0	0	0	0	0	0	0	0	0	0	0
VDV.mut_rate	0	0	4	0	0	3.5714	3.5714	0	0	0	0	0	3.5714	3.7037	0	0	0	9.0909	0	10	0	0	0	0	0	0	0	0	0	0	0	0	0	0	0	0	0	0
>8253-8278
DWV	T	T	G	C	G	T	G	A	A	T	T	A	G	A	T	G	A	A	T	C	T	G	A	T	A	T
KV	T	T	G	C	G	T	G	A	A	T	T	A	G	A	T	G	A	A	T	C	T	G	A	T	A	T
VDV	T	T	G	C	G	T	G	A	A	T	T	A	G	A	T	G	A	A	T	C	T	G	A	T	A	T
DWV.depth	108	125	137	132	130	124	120	113	109	106	103	104	104	103	103	103	103	100	102	99	91	83	63	53	33	19
KV.depth	108	125	137	132	130	124	120	113	109	106	103	104	104	103	103	103	103	100	102	99	91	83	63	53	33	19
VDV.depth	104	121	134	130	128	122	119	114	109	106	103	104	104	103	103	103	103	100	102	99	91	83	63	53	33	19
DWV.mut_rate	0.9259	3.2	5.8394	0	4.6154	0.8065	1.6667	0.885	0	0	0	0.9615	0	0.9709	0	0	0	0	0	0	0	0	1.5873	15.0943	0	0
KV.mut_rate	0.9259	3.2	5.8394	0	4.6154	0.8065	1.6667	0.885	0	0	0	0.9615	0	0.9709	0	0	0	0	0	0	0	0	1.5873	15.0943	0	0
VDV.mut_rate	0.9615	3.3058	5.9701	0	4.6875	0.8197	0.8403	0.8772	0	0	0	0.9615	0	0.9709	0	0	0	0	0	0	0	0	1.5873	15.0943	0	0
>8568-8596
DWV	T	G	C	A	A	G	A	T	T	A	G	A	A	G	T	T	T	G	C	A	A	G	A	T	G	C	T	G	T
KV	T	G	C	A	A	G	A	T	T	A	G	A	A	G	T	T	T	G	C	A	A	G	A	T	G	C	T	G	T
VDV	T	G	C	A	A	G	A	T	T	A	G	A	A	G	T	T	T	G	C	A	A	G	A	T	G	C	T	G	T
DWV.depth	45	41	56	65	73	78	84	94	98	102	103	105	104	97	94	92	91	87	82	81	82	84	83	81	81	65	56	49	43
KV.depth	45	41	56	65	73	78	84	94	98	102	103	105	104	97	94	92	91	87	82	81	82	84	83	81	81	65	56	49	43
VDV.depth	44	41	56	65	73	78	84	94	98	102	103	105	104	97	94	92	91	87	82	81	82	84	83	81	81	65	57	49	44
DWV.mut_rate	0	2.439	0	0	1.3699	6.4103	1.1905	2.1277	1.0204	0	1.9417	0	0.9615	6.1856	2.1277	0	0	0	2.439	1.2346	1.2195	1.1905	0	33.3333	6.1728	1.5385	0	0	0
KV.mut_rate	0	2.439	0	0	1.3699	6.4103	1.1905	2.1277	1.0204	0	1.9417	0	0.9615	6.1856	2.1277	0	0	0	2.439	1.2346	1.2195	1.1905	0	33.3333	6.1728	1.5385	0	0	0
VDV.mut_rate	0	2.439	0	0	1.3699	6.4103	1.1905	2.1277	1.0204	0	1.9417	0	0.9615	6.1856	2.1277	0	0	0	2.439	1.2346	1.2195	1.1905	0	33.3333	6.1728	1.5385	0	0	0
>8637-8662
DWV	T	G	G	A	A	T	A	C	T	A	G	T	G	C	T	G	G	T	T	T	T	C	C	T	T	T
KV	T	G	G	A	A	T	A	C	T	A	G	T	G	C	T	G	G	T	T	T	T	C	C	T	T	T
VDV	T	G	G	A	A	T	A	C	T	A	G	T	G	C	T	G	G	T	T	T	T	C	C	T	T	T
DWV.depth	31	31	31	30	28	30	30	31	31	29	28	27	25	20	16	14	12	9	8	8	8	8	9	12	14	15
KV.depth	34	34	33	32	29	30	30	31	31	29	28	27	25	20	16	14	12	9	8	8	8	8	9	12	14	15
VDV.depth	30	30	28	28	28	29	29	30	30	28	27	27	25	20	16	14	13	10	9	9	9	10	11	12	14	14
DWV.mut_rate	0	0	0	0	0	0	0	0	0	0	0	0	4	0	0	0	8.3333	0	12.5	0	0	0	0	0	0	0
KV.mut_rate	0	0	0	0	0	0	0	0	0	0	0	0	4	0	0	0	8.3333	0	12.5	0	0	0	0	0	0	0
VDV.mut_rate	0	0	0	0	0	0	0	0	0	0	0	0	4	0	0	0	7.6923	0	11.1111	0	11.1111	0	0	0	0	0
>8814-8848
DWV	C	C	T	C	A	C	A	C	T	A	T	A	T	T	C	A	C	G	G	A	T	T	G	T	T	T	G	A	A	A	G	A	T	A	C
KV	C	C	T	C	A	C	A	C	T	A	T	A	T	T	C	A	C	G	G	A	T	T	G	T	T	T	G	A	A	A	G	A	T	A	C
VDV	C	C	T	C	A	C	A	C	T	A	T	A	T	T	C	A	C	G	G	A	T	T	G	T	T	T	G	A	A	A	G	A	T	A	C
DWV.depth	18	22	29	37	54	74	86	103	111	130	142	151	166	179	195	220	237	238	238	240	249	252	254	268	273	278	284	285	280	281	273	277	270	267	260
KV.depth	18	22	29	37	54	74	86	103	111	130	142	151	166	179	195	220	237	238	238	240	249	252	254	268	273	278	284	285	280	281	273	277	270	267	260
VDV.depth	18	22	29	37	54	74	86	103	111	130	142	151	166	177	193	215	231	232	232	234	241	244	246	258	262	267	274	277	273	285	277	281	274	271	270
DWV.mut_rate	0	0	0	0	1.8519	2.7027	1.1628	1.9417	3.6036	5.3846	3.5211	0.6623	3.6145	2.7933	3.5897	0.4545	1.2658	1.2605	2.1008	0	0.8032	0	1.9685	1.8657	45.0549	1.4388	2.1127	1.4035	0.3571	1.0676	0.7326	1.083	0.3704	1.4981	1.5385
KV.mut_rate	0	0	0	0	1.8519	2.7027	1.1628	1.9417	3.6036	5.3846	3.5211	0.6623	3.6145	2.7933	3.5897	0.4545	1.2658	1.2605	2.1008	0	0.8032	0	1.9685	1.8657	45.0549	1.4388	2.1127	1.4035	0.3571	1.0676	0.7326	1.083	0.3704	1.4981	1.5385
VDV.mut_rate	0	0	0	0	1.8519	2.7027	1.1628	1.9417	3.6036	5.3846	3.5211	0.6623	3.6145	2.8249	3.1088	0	0	1.2931	1.2931	0	0.4149	0	2.0325	1.5504	46.9466	1.4981	2.5547	1.083	0.7326	2.4561	1.8051	1.4235	3.2847	1.845	1.8519
>8871-8908
DWV	A	G	A	A	T	A	C	C	T	G	G	T	A	A	G	A	C	T	A	G	A	A	T	A	T	T	T	A	G	T	A	T	A	A	G	T	C	C
KV	A	G	A	A	T	A	C	C	T	G	G	T	A	A	G	A	C	T	A	G	A	A	T	A	T	T	T	A	G	T	A	T	A	A	G	T	C	C
VDV	A	G	A	A	T	A	C	C	T	G	G	T	A	A	G	A	C	T	A	G	A	A	T	A	T	T	T	A	G	T	A	T	A	A	G	T	C	C
DWV.depth	292	286	274	267	262	254	244	236	224	208	183	161	136	119	113	102	88	75	52	39	30	13	16	16	17	19	22	22	21	20	20	20	20	20	20	20	20	20
KV.depth	292	286	274	267	262	254	244	236	224	208	183	161	136	119	113	102	88	75	52	39	30	13	16	16	17	19	22	22	21	20	20	20	20	20	20	20	20	20
VDV.depth	286	274	260	255	245	238	228	221	209	194	169	150	131	118	112	101	87	74	51	38	29	13	17	18	19	22	25	25	25	24	24	25	25	25	34	40	47	50
DWV.mut_rate	0.6849	3.4965	0.365	0	0.3817	1.5748	1.6393	2.5424	0.8929	0	3.8251	2.4845	1.4706	0	1.7699	0.9804	0	5.3333	0	0	10	7.6923	0	0	5.8824	0	0	0	0	5	0	0	0	0	0	0	0	0
KV.mut_rate	0.6849	3.4965	0.365	0	0.3817	1.5748	1.6393	2.5424	0.8929	0	3.8251	2.4845	1.4706	0	1.7699	0.9804	0	5.3333	0	0	10	7.6923	0	0	5.8824	0	0	0	0	5	0	0	0	0	0	0	0	0
VDV.mut_rate	0.6993	3.2847	0	0	0	1.2605	1.3158	1.3575	0.4785	0	2.9586	2	0.7634	0	1.7857	0.9901	0	5.4054	0	0	10.3448	7.6923	0	11.1111	5.2632	4.5455	4	0	4	4.1667	4.1667	0	0	0	20.5882	10	14.8936	2
>9798-9829
DWV	A	T	C	A	C	A	T	G	G	G	A	A	G	A	A	A	T	G	G	A	T	G	T	T	A	G	A	T	G	T	T	A
KV	A	T	C	A	C	A	T	G	G	G	A	A	G	A	A	A	T	G	G	A	T	G	T	T	A	G	A	T	G	T	T	A
VDV	A	T	C	A	C	A	T	G	G	G	A	A	G	A	A	A	T	G	G	A	T	G	T	T	A	G	A	T	G	T	T	A
DWV.depth	19	22	24	27	36	44	50	53	56	62	64	68	81	91	104	124	128	128	127	127	127	127	127	127	124	122	119	110	102	95	91	88
KV.depth	19	22	24	27	36	44	50	53	56	62	64	68	81	91	105	125	130	130	130	130	130	130	130	130	127	125	122	113	105	98	94	91
VDV.depth	19	22	24	27	36	44	50	53	56	62	64	68	81	91	105	125	130	130	130	130	130	130	130	130	127	125	122	113	105	98	94	91
DWV.mut_rate	0	0	0	0	0	2.2727	0	7.5472	3.5714	4.8387	0	0	4.9383	2.1978	0.9615	0.8065	1.5625	3.9062	3.937	0.7874	0	0	0	0	0.8065	0.8197	3.3613	1.8182	0	0	0	0
KV.mut_rate	0	0	0	0	0	2.2727	0	7.5472	3.5714	4.8387	0	0	4.9383	2.1978	1.9048	1.6	1.5385	4.6154	3.8462	0.7692	0	0	0	0	2.3622	0.8	3.2787	1.7699	0	0	0	0
VDV.mut_rate	0	0	0	0	0	2.2727	0	7.5472	3.5714	4.8387	0	0	4.9383	2.1978	1.9048	1.6	1.5385	4.6154	3.8462	0.7692	0	0	0	0	2.3622	0.8	3.2787	1.7699	0	0	0	0
>9879-9939
DWV	T	T	T	A	G	G	T	T	A	T	T	G	G	A	A	T	T	G	A	G	G	G	A	A	G	T	A	C	C	A	C	C	C	C	C	C	A	A	G	A	C	C	T	T	C	G	T	T	T
KV	T	T	T	A	G	G	T	T	A	T	T	G	G	A	A	T	T	G	A	G	G	G	A	A	G	T	A	C	C	A	C	C	C	C	C	C	A	A	G	A	C	C	T	T	C	G	T	T	T
VDV	T	T	T	A	G	G	T	T	A	T	T	G	G	A	A	T	T	G	A	G	G	G	A	A	G	T	A	C	C	A	C	C	C	C	C	C	A	A	G	A	C	C	T	T	C	G	T	T	T
DWV.depth	60	80	90	91	92	94	95	95	95	97	97	97	97	97	97	97	97	97	98	98	98	80	56	39	24	19	26	28	27	29	34	35	33	35	36	36	36	37	41	41	42	42	42	42	42	43	42	39	36
KV.depth	60	80	90	91	92	94	95	95	95	97	97	97	97	97	97	97	97	97	98	98	98	80	56	39	24	19	26	28	27	29	34	35	33	35	36	36	36	37	41	41	42	42	42	42	42	43	42	39	36
VDV.depth	129	149	159	160	161	163	164	164	164	165	164	163	163	162	155	151	144	138	127	115	98	80	56	39	24	19	26	28	27	29	34	35	33	35	36	36	36	37	41	41	42	42	42	42	42	43	42	39	36
DWV.mut_rate	1.6667	3.75	10	3.2967	8.6957	2.1277	2.1053	0	1.0526	1.0309	0	0	0	0	0	0	1.0309	0	0	0	4.0816	8.75	10.7143	12.8205	29.1667	15.7895	23.0769	3.5714	3.7037	20.6897	23.5294	8.5714	0	5.7143	0	0	0	2.7027	7.3171	2.439	0	0	2.381	2.381	0	0	0	0	5.5556
KV.mut_rate	1.6667	3.75	10	3.2967	8.6957	2.1277	2.1053	0	1.0526	1.0309	0	0	0	0	0	0	1.0309	0	0	0	4.0816	8.75	10.7143	12.8205	29.1667	15.7895	23.0769	3.5714	3.7037	20.6897	23.5294	8.5714	0	5.7143	0	0	0	2.7027	7.3171	2.439	0	0	2.381	2.381	0	0	0	0	5.5556
VDV.mut_rate	3.876	2.0134	5.6604	1.875	4.9689	1.227	1.2195	0	0.6098	0.6061	0	0	0	0.6173	0	0	0.6944	0	0	0	4.0816	8.75	10.7143	12.8205	29.1667	15.7895	23.0769	3.5714	3.7037	20.6897	23.5294	8.5714	0	5.7143	0	0	0	2.7027	7.3171	2.439	0	0	2.381	2.381	0	0	0	0	5.5556
[truncated: 12 more columns]
