# Supplementary material for: Sequence Recombination and Conservation of Varroa destructor Virus-1 and Deformed Wing Virus in Field Collected Honey Bees (Apis mellifera)
Source: PLoS One. 2013 Sep 18;8(9):e74508. doi: 10.1371/journal.pone.0074508 (PMC3776811; doi:10.1371/journal.pone.0074508)
Supplement: Text S1 — Contigs matched to genome sequences of DWV, VDV1 and KV. (TXT) [file pone.0074508.s010.txt]

Text S1: Contigs matched to genome sequences of DWV, VDV1 and KV. 

>con540
CCTCAGGGATCAACGCAACAAGTTGACGCCGCTGTGAATAAGATTTTGCAGAATATGGTGTATATCGGTGTTGTGTTTCC
>con544
AAAATGTTGTTCTTGTCTGTTATGGCGACGATCTTATCATGAATGTTAGCGATAACATGATTGATAAGTTTAACGCTGATC
>con545
TCCCTACTCTACCGCAGAAATAAATACTCGAGCATTCATAATAAGACCTGACATGCTAAATATGAAATTTCAGTCGCAATA
>con547
GATCCTTCATCATCAGGATTTCTTGAAGCTTGAGGCTCTGCATATTGACATTCCACTGATGAACGCCGAACTTGTTCATGC
>con548
CTGACGCTATCAATGGAATGATACCATCACGGCAGCGATTAAATATTTCATGAGGAGATCCAGCCGAACCTATATCTAACG
>con550
TGAGCGGTCACATGGCATTCTACTCTATCAAACACTACACTGAATAAGATTAAAAATATTTTTTGGATTTTATATATTTTATC
>con554
GATCTACTGAAAATAATTTTTCTTTCAAATGATTTGTCGCTAATTCCAGATGTTTCCTATTAAACGGTGAACAAGGCATACCATG
>con555
AAATTTAACACACGGTCCATTTCAGGTTTTGCCCTAATTTGATTCGCGTAAAACTTACCAGAAGAAGTACCAGTGAATTCACTAT
>con559
CATGGCGCAAGAGATCTTAGCGCCTAGTCATCTATGTCGCGACTTGGTGTACCGAGTACCTTGCGGAATTCCATCAGGTTCTCCAA
>con560
GAAGTCCATTATGGTTTATCAATCGAAGTTGAATGTATTTATAAGGACATTATACTTAATTAGTAATATTAGTAGTCCGTAACTAT
>con561
ATACGATCAAACCTCGGAAAAGGTTTATTCGTATTGTATATGAATATTTCAGGATTATAACGCATTTTCTTACCTTCTAAATCAGC
>con563
TCATTATCGCGCGCGTCCTCCTGTTCCCATGTCGCCTGGGCATAGACGTCAACGTCAAGAACGTTACGAATACGTTCTTGCTCCAG
>con564
GATCTGACACCAGAACAATTTTTTGTCATCAACATAGATATCAGTCAACGGAGCATACCAATGTTGACATTTAGCACACTCTGTGGAA
>con565
GCGATGGTTGTTTGACATTGAGCTACAAGACTCGGGGTGTTACCTCCTGCGTGGAATGCGTCCCGAACTTGAGATTCAATTATCAACG
>con572
ATTAAATGCCTCACCGAAGAAAGCGCGACCAAATCCGCTAGACTGTAACGTTGTTGTCGTGTCTAGCACCGTAGTGTTGCGTGATTCTTC
>con576
CCTTCTGGAACAGCTTCAACAAATTCAAAATCTTGTATATGCGCTTGCTGAGTTGCAAGAGGCGCGCGCATTACTTCCCAGACGGGGTTACC
>con581
ATATTCCCCTCTAGAATCCCTTAAGATTGAGGTAGGAAAAGACGCGGGTGAGTTCGTGTTTAAGAAACCCAAATATACAAAGATTTGTAAGAA
>con582
CAGATACAGAAGAAATATATAGCTATGTGGTGTAGTAAGCGTCGTGAACATACTGCTGACTTTGATCTTGTGTGGACTGATAATTTGCGTGTT
>con584
CTGTCACGATATGAGTGCCATACTTAGACAACCTCGTTGCCAAATTTGTCCACTCTAAGCTATTAACATCAATACCAATACCATGCTCAGCATTA
>con586
GATGATTGATTCATTTCAGCCGTTAAGTCATGCAATAAAATTTGTCCATACGAATGGGCCGCAAACACTCTCTCAATATACTCTTGATCATGCGCA
>con594
CACTGTCACCGACCATCTATTGTAATGATAGATCTGTCGGAAACCATTATTTATGAAGTGACTAGCAATCATGGATTAAATTAGATGGTATTCTAAATAT
>con597
GATTATATTTCTTCTGTTTTCCAGTTATATAACCTTCATCCACAAGACGTTCTAGAGCCTGTGATGTGAATTCAGTGTCGCCCATAAGTTCTTCATCTATGG
>con602
GCTGTATCTACTGGACAAGGTGTTTATAATCATGGATATGCTAGTCATATTCAGATTACGCGTGTAAATAATGTTATAGAATTGGAAGTCCCGTTTTATAACGC
>con607
GCCAAACGTTTAATGACTCGACGCCGCCTAGCTTCATCGACTTCCCATGTACGAGGTGCATAGGCAACAGACGGAGCTTGGGCGACGGCAGAGTAAGAAAGAGTTCCA
>con610
CTTACACTCAGGAATTCTATTCGGCATAGTTACTAACACTCCATCATTCTGAGCACGTATATGTTCATTATGTGACGCTATAAATTTAATAATGCTCTTACACTCAGGAAT
>con611
GTGAGGAAGGTTGAGTTGCCTCTAAAGACTCAGCTCCGTAGTAGAGTAGTTTTAGTTACGATTAAAGTGGTACTCTAGGTTAGGTGTTACTCGCGTATTGTCGCATAACGGCA
>con612
GATGCCAATTGTTACAGCGTTGAATTTATCTATCATCTCATCACTTACATTCATGATGAGATCATCACCGTAACAAACTAGCACGACATGTCTAGAAAATTCGGATAAAGGCAA
>con613
AACACGCAAATTATCCGTCCATACTAAATCAAAATCGGATACATGCTCTCTTCGTTTCGTACACCAAGTTGCCATGTACTTCTTTTGTTTACCAGTAATATACCCCTCATCAAC
>con614
TGGCGCTATTCTTGGGTCTCGTGATGACATCGGATTCGGTTCAGTCCGAACATCAAAAGTACCATGAATAAGCGTCTTTTTAATTCCTGTTGAAGGACTTTGGGCATGAGCTAA
>con617
GATGAAGTTAATCAGCGCTTAGTGGAGGAAATGAAGGCATTTAAGGAGCGTACACTATGGTCGGATTTACAGCGCGTAGGTGCGGAAATTAGTGCGTCAGTTAAGAAAGCTTTACCATC
>con618
TTACCACATTGGACTATCCAATGTGGCATAGCTAAGCCTGAAATGGATCATGCTTATGAAGTTATGAGTTCATATGCAGCAGGAATGAACGCAGAAATTGAAGCGCATGAACAAGTTCG
>con619
CCTGGACTGACTGCTTCTTTACAACGTCAAATGGACTATATGAAATTGAAGTCATCTAGTTATGTGGTGTTTGATTTACAGGAAAGTAATAGTTTTACGTTTGAAGTGCCCTATGTGTCG
>con620
GCTCATGCTCAAAGCCCTTCTACTGGGATCAAAAAGACGCTTATCCATGGAACATTTGATGTAAGGACTGAACCAAATCCGATGTCGTCACGTGATCCAAGAATAGCGCCGCATGATCCT
>con621
TGGTATTGAGATTGATTTATTGAGTTTACCTAGATTGTATTATGGTGGTCTCGCGGGAGAGGAGTCATTTGATAGCAATATCGTGCTTGTGACTATGCCTAATCGTATTCCTGAGTGTAAG
>con624
AAACGCTCCAAAGCTGAAGAAGTAAATTCTACTTCGCCAAGTAATTCCTCGTCGATAGTAGGACCCTCTTCATCCAGAGGTCTTGAAGTTGAAGGCTCAATATACTGACATTCCAAAGAAGAACGACGAA
>con625
TTTCTGTTCAACGAAAGGATCAGCATCAAGTTGTAATAATAATGATCCTTTCGCATGGTCTTTCTTCCATTGCACTTGGCGAATTAAACCATATCGTGATGCAATGGAAGATACAGTCATATCTTCATCAG
>con626
GATTCACAATCAGTGGTATCATACCTCTGATGTAGCATACTAATCGTCTTAAATAATTTAACATCATCGGTAGATAAACGCGTAGATGTAGAACGCTCGTGGACATACGCACTCAGAACACGCAAATTATC
>con628
AATGAGTTGTTGCTAATTCCAAATGTTTTCGATTAAATGGAGAACATGGCATACAATCATACGAGACTAAACGTATGAATTCTCTCTTTCCGTTCCAGATCGTAGACCATTATCCCGATCAATGCATGATCCGTGTAAGCGGAT
>con629
AAATGGATCATCCTTCGACCAAACAAATTCAGCAATCTGGTACCATCGAGATGTAATTGTGGCGTAATCATCTACTACGTCATTACTAGTCCATCTACTCCATTTTACGCTCACCGGCGCTGGAATAGATGTACTAGGATCTCGCTGTA
>con630
TCTTGGACTACTATACCCATATCTTCACGCATCTTTGCGGCCTGAGCTTCTCGAACTTCATCTGCCGTTTGGTGGAAAAAGTTCTTTATCTTCGCTATAGGGCCCTCAGGCACAGCCCTAACTACTGGTGCTGGCAATTGATCTAGAATCATCATT
>con631
CACCATTAACAGCTATTTATGTTGATGATAGAAAGCTATTTTGGTGCCAGAAGGAGACTAAGACTTTGATAGATGTTCGTAAATTGTCGAAAGATGACGTTACAGTCCAATCGAAATTAATTAACTTATCGGTTCCGTGCGGTGATGTATGTATGTTA
>con633
TTCAAACCTAAACTAGGTTGGACTGGAACACAAACCTCAAACGAACTGCCACCACGCACATACACATTGATATCTATAGTATCAGAAACAGCTTCCATAGGTATCAATGGTACTTGTACATACATAAACAGTGTGCTAGGCGCATCAGTAGAAGATGAT
>con634
GGATCAGGATAAATCTGGAAATACAGTGCGGTGGCGAACTTTACAAACTGCCACGTTTTTGAAGCATGGGTTCTTGAAACATCCAACAAGACCCGTGTTTCTAGCCAATCTGGATAAGGTTTCTATAGAAGGAACAACCAATTGGACACATGCTCGAGGATTG
>con635
GCAGAAGGATTACTAAATAATACTGTAGGTGGTTGTAATATGGATAATCCGTCATATCAGCAATCTCCGCGTCATTTTGTTCCTACTGGTATGCATAGTTTAGCTTTAGGCACTAATTTAGTAGAGCCTTTGCATGCATTACGATTAGATGCATCAGGTACAACACAACA
>con636
CTACAGCAGCTTGCTTAGCATCGCGGATACGCAGGAATGCCAACTCTCCTCGAGGCACTGTTATTGTTGGCCATTGAGCAATTTGATCTGAAGCCGAACCCCATCTAAAAACAAGCGAATTACTATTATTGAAGCTATGCCACACACCAGCATAATATGGTGCATATCCAT
>con637
TTATGCTGCTGTTGCCCAAGCTCCCTCTGTAGCTCATGCTCCCCGTAGTTGGGCGATTGATGAAGCTAGGCGTCGACGCGTTATTAAGCGTTTGGCGTTGGAACAGGAACGGATTCGAAACGTTCTTGACGTCACTGTGTATGATCATACAACGTGGGAGCAAGAAGATGCGCGC
>con638
AATATATAATGGTACTAAGAAAGGTATGCCTGAGTATTTCATGAATTGCGTGGATGAAATTTCATTAGATTCTAAATTTGGTAAAGTGAAAGTGTGGTTGCAAGCGATCATTGATAAGTATTTAACTCGTCCCGTGAAAATGATTCGTGACTTTCTATTTAAATGGTGGCCGCAAGTAGCATACGTGTTAAGTTTGTTAGGTATAATTGGTATAACTGCGTATGA
>con639
ATTATACTGTATTAAAAGGATTCTTGCCAAAGGAAATCCCGATACAGTCACTTATGTATAGAGACATAAATTACTTTCACACTTTCGCCTCATACAATACCTGAGAGACTGAGGGGTCCCAGCTCTATCGCAGAAATTACTACTAACGCATTCATAATATAACCTGACATGCTAATTTAGAAGTTTCAGTCGCACCGCAGCGCCGAATCACCTCTAAACTAGAATACCATC
>con640
TCTACAACATTACAAGTGGTTGGTCCCGTCGCACTCATACGTAGTGGAGCAATTACACGAATATTTAAGGTACCCATATCAAGAATACCAGTTGTCCAATCAGGAACGACACGCGTTGGTAAGAATGGATATACGTGTTTAAAAGGTATCACTAATTTTGCTTCATTACTCGCTGATGCGCTAATCAAAGCATGATCCATATGCGAAAAACCATACACACTTCGCTTCGTCTGG
>con641
CCGGAAGTTCAAGCGAATGTTTTTTCTCTGGTGTCACAGTTAGTGCATGCTATCATCGGTACTAGTCTTAAGACAGTTGCTTGGGCGATTGTTTCGATTTTTGTAACTTTAGGTTTGATTGGACGTGAAATGATGCATTCAGTCATAACTGTAGTTAAGCGGTTATTAGAAAAATATCACTTGGCGACGCAACCCCAGGAATCCGCCAATTCAGGTACGGTTATTTCCGCTATTCCAGAAGCACCCAATGCTGAAGCGGAGGAGGCCAGTGCCTGGGTATC
>con1023
TCACACCCTAACTTCAACGGATCATGTGGCGCTATTCTTGGGTCTCGTGATGACATCGGATTCGGTTCAGTCCGAACATC
>con1024
CTACAATGCCTATTCACATAATGATCAGCTAATTCCTCAGAAGTTGGTTTCGGATTTCTCATTTCATACGCAGTTATACC
>con1025
CAAATCAGTAATACCTTGCCAAGCCAATCGAATTAACAAACAATTCGAAATAGTATTCAAAATGTCTGTAATTGGTGATC
>con1027
GGTATAACTGCGTATGAGATGCGTAATCCTAAATCAACAGCAGAAGACTTGGCTGAGCACTATGTTAATAGGCATTGTAG
>con1029
AGGATGTTGAGACGTCAAAAACAGCGCGATTATGAGTTAGAGTGTGTCACTAGTCTGTTACAATTATCGAATCCGGTGCAGG
>con1031
TGTTCATGCGCTTCAATCTCTGCATTCATTCCAGCTGCATACGAACTCATAACCTCATAAGCATGGTCCATCTCAGGTTTAG
>con1033
CCTAGTTTAGGTTTGAATTGGAATACAGATTTCATATTACGTAATGATGAGGAGTACCGCGCAAAGAATGGATATGCACCATC
>con1047
ACCAGCACTAGTATTCCAAGATATCGAATCAAACCCATCTAAACCAGGCACACCACATACAGCATCTTGCAAACTTCTAATCTTGCATCCG
>con1049
TACACACGATCATACGGTTCCCTTTCACTCTCTATTGCTTTCCCAGTGAACATCTCATGAACAAGAGGTTCAGCAACTCCAAAGCCATGCA
>con1052
GTCATCTATGTCGCGACTTGGTGTACCGAGTACCTTGCGGAATTCCATCAGGTTCTCCAATAACGGACATATTGAATACAATTTCAAATTATC
>con1054
AAGCGATGGTTGTTTGATATTGAATTACAAGATTCAGGATGTTATCTTTTGAGAGGGATGAGACCTGAACTTGAGATACAGTTGACAACAACT
>con1055
AATACCATCTAATTTAATCCATGATTGCTAGTCACTTCATAAATAATGGTTTCCGACAGATCTATCATTACAATAGATGGTCGGTGACAGTGAT
>con1056
CCAGTGAAAATGATTCGTGACTTTCTATTTAAATGGTGGCCGCAAGTAGCATACGTGTTAAGTTTGTTAGGTATAATTGGTATAACTGCGTATGA
>con1058
ATTGTAGGTTATGTTCCTGGACTGACTGCTTCTTTACAACGTCAAATGGACTATATGAAATTGAAGTCATCTAGTTATGTGGTGTTTGATTTACAG
>con1059
CCCAATCCTCGAGCATGTGTCCAATTGGTTGTTCCTTCTATAGAAACCTTATCCAGATTGGCTAGAAACACGGGTCTTGTTGGATGTTTCAAGAAC
>con1061
GGTTCTTAAAACATCCAACTAGACCTGTGTTTTTAGCTAACCTGGACAAGGTCTCGGTAGAAGGAACGACGAATTGGACTCATGCTCGAGGATTGGG
>con1062
TGACTGTATCGGGATTTCCTTTGGCAAGAATCCTTTTAATACAGTATAATTTATGCCACGGTACGTTACGTTCGCAGGGCACCCGTTAATGTCACATA
>con1063
AGCTTGAAAACCAACCGAAATCTCTCCGAGCGAAACGGCATAACTCGACGCTGCACTAGATGGGTTAAACGCTTGCAAATAATTATAGCACGTAGATC
>con1066
ATTGATTCATTTCAGCCGTTAAGTCATGCAATAAAATTTGTCCATACGAATGGGCCGCAAACACTCTCTCAATATACTCTTGATCATGCGCGCGTCATC
>con1067
TCGCTGATGCGCTAATCAAAGCATGATCCATATGCGAAAAACCATACACACTTCGCTTCGTCTGGATATTCAAATTTTCATGATCCGAATAGTACCAAGT
>con1070
TAATAGCATAGGGGATCTAGAACACATAGGACGAACAACTTTTTCACGAACGAAGCGAGTTGCAACGCGCTTCACTTTCTTGCAAACGCGCGTATATTTAGA
>con1072
TAACTATCATAATCCTATTATAGTTTGATTATATGATAGACCACTGCAGTATCGAGTAGAGTTTAGAAAGAGTAGTGCAATAGTAAGATCACTGTCACCGACCA
>con1073
ACAATACGCGAGTAACACCTAACCTAGAGTACCACTTTAATCGTAACTAAAACTACTCTACTACGGAGCTGAGTCTTTAGAGGCAACTCAACCTTCCTCACATA
>con1078
CAACAAGTTGACGCCGCTGTGAATAAGATTTTGCAGAATATGGTGTATATCGGTGTTGTGTTTCCAAAAGTGCCTGGTAGTAAGTGGCGAGATATTAATTTTAGGATC
>con1079
CGACTCTTGAAAGCAGTGAATGATGAACCTGAGATTTTAAAAGCGTGGGTTAAAGAATGTCTGTATTTAGATGATCCTAAATTTAGAATGCGACGCGCGCATGATCAA
>con1081
ATGTAATTCTGAGACCACATGGTCTGAATGGATGACGTATAATGAATTTCTTGAATGGATAACTCCTGTGTATATGGCTAACCGTCGTAAGGCGAATGAATCGTTTAAGAT
>con1083
GCTGCAGGATTACTCTGACAAAACACATAACCCCACATTTTCTTCAACACTTCAAACGTATTCTTGAAAAACACAAATACCTGATTACTACCTCTACAATTATTACTAAAATCTAC
>con1084
TGCAATGGAAGAAAGACCATGCGAAAGGATCATTATTATTACAACTTGATGCTGATCCTTTCGTTGAACAGAAAATTGAGGGAACCAATCCAATTTCTTTGTATTGGTTTGCTCCGGTTGGAG
>con1085
TATGCTCATGATGTGTGTAATTCTGAAACTACGTGGTCTGAGTGGATGTCGTATAATGAATTTTTGGAATGGATTACTCCTGTATATATGGCTAATCGACGTAAAGCAAATGAATCGTTTAAGAT
>con1086
ATCCGTTCCTGTTCCAACGCCAAACGCTTAATAACGCGTCGACGCCTAGCTTCATCAATCGCCCAACTACGGGGAGCATGAGCTACAGAGGGAGCTTGGGCAACAGCAGCATAAGAAAGAGTTCCACA
>con1088
TTGCTCAAAGCCCTTCTACTGGGATCAAAAAGACGCTTATCCATGGAACATTTGATGTAAGGACTGAACCAAATCCGATGTCGTCACGTGATCCAAGAATAGCGCCGCATGATCCTTTGAAGTTAGGGTGTGA
>con1089
CGCTAAGATCTCTTGCGCCATGGTCCACATTACTCGCTTCATTTCGTCTTTATTATCTTCTTCGGTGTAATGTAATACCCAGTCGATAATAATTTCGAACGCTGAAGCTGCAACATCGGAATCTAACCCAGGACC
>con1090
TTTCAGTCGCAATAAAATCGCCGAATCGTCTCATATTTAGAATACCAACTATATTGATTCACGATTGCTAGTCGCTGCACAATAACTGGTTTCCGACAAACCTCACTATTACAATGAGTGGTCGGTGACAGTGAT
>con1091
GATTGAAAAGAATTTTCCTATCGTCACAGCGTTAAACTTATCAATCATGTTATCGCTAACATTCATGATAAGATCGTCGCCATAACAGACAAGAACAACATTTTGAGAGAACTCGGATAAAGGCAAATCAGTAAT
>con1092
TCCATCTCAGGTTTAGCTGAAACAGGATTAGATAGCTGTAGCAAACTAGTAACACACTCTAACTCGTATTCACGCTGTTTTTCGCGTCTGAGAAGCCGAACTTGTTTCCGTAACCGATACAAATGTAAATCATAT
>con1093
TTAACGTTACTTGGGAAAACAATTTTGAACCGTAAATCGCCTCGATAAAACCGATACCCTGACGCTATCAATGGAATGATACCATCACGGCAGCGATTAAATATTTCATGAGGAGATCCAGCCGAACCTATATCT
>con1095
AACGCAACCTTGGCGTACTATGGTCGTTTGGCCTTCAGGTCATGGATATAATATTGGAATACCAACTTATAATGCTGAACGAGCAAGACAACTTGCTCAGCATTTGTATGGTGGTGGGTCTTTGACAGATGAAAAGGCTAAGCAATTATTTGT
>con1097
ATGCCAAGTTTGTCCATTCCAAGCTGTTCACGTCTATACCTATTCCATGCTCAGCATTAAGTCTAGCGGCACGGTACGACGCCATAAAATCGAGATAGTATTGTCGGAATGGAATCGTAAATTGGACGGGACTTATACTAAATATTCTAGTCTTACCAGGTATTCT
>con1098
GGTCGCCAGTTACTAACACTCCATCATTCTGAGCACGTATATGTTCATTATGTGACGCTATAAATTTAATAATGCTCTTACACTCAGGAATACGATTAGGCATAGTCACAAGCACGATATTGCTATCAAATGACTCCTCTCCCGCGAGACCACCATAATACAATCT
>con1099
CAGCGAGCTCTTACGTGCGAGTCGTACTCCAGTGACAACGGGCATTAAGTGTGTCGTGAACCCTTTGTCTGATTATTGGGATCAGTGTGATTTTCAGCCCGTTTTATGTGTTGATGACATGTGGAGTGTTGAAACGTCTACTACGCTCGATAAACAGTTAAATATGC
>con1102
ATGTCAACTTGGTGTACGAAACGAAGAGAGCATGTATCCGATTTTGATTTAGTATGGACGGATAATTTGCGTGTTCTGAGTGCGTATGTCCACGAGCGTTCTACATCTACGCGTTTATCTACCGATGATGTTAAATTATTTAAGACGATTAGTATGCTACATCAGAGGTATC
>con1103
GCGTCAGAATTAGCCTCAATACTAGATAACAAAGCTCGAGGTAAAATTAAGCGCGCCAATTCCTTATCAAATGGATCATCCTTCGACCAAACAAATTCAGCAATCTGGTACCATCGAGATGTAATTGTGGCGTAATCATCTACTACGTCATTACTAGTCCATCTACTCCATTTTACGCTCACCGGCGCTGGAATAGATGTACTAGGATCTCGCTGAGAA
>con1104
TGTCTTAAGACTAGTACCGATGATAGCATGCACTAACTGTGACACCAGAGAAAAAACATTCGCTTGAACTTCCGGTTGTTGAAGATCGGGTATAGCCTGACTTAACTCTCCTATAACGTCTTGGACTACTATACCCATATCTTCACGCATCTTTGCGGCCTGAGCTTCTCGAACTTCATCTGCCGTTTGGTGGAAAAAGTTCTTTATCTTCGCTATAGGGCCCTCAGGCACAGCCCTAAC
