# Supplementary material for: Sequence Recombination and Conservation of Varroa destructor Virus-1 and Deformed Wing Virus in Field Collected Honey Bees (Apis mellifera)
Source: PLoS One. 2013 Sep 18;8(9):e74508. doi: 10.1371/journal.pone.0074508 (PMC3776811; doi:10.1371/journal.pone.0074508)
Supplement: Text S2 — CLUSTAL X (1.8) multiple sequence alignment of the 5'-end of the recombination junction (F1_6Seq). (TXT) [file pone.0074508.s011.txt]

Text S2: CLUSTAL X (1.8) multiple sequence alignment of the 5'-end of the recombination junction (F1_6Seq)


f1-D-20         TGGAGTAGATGGACTAGTAATGATGTAGTAGATGATTACGCCACAATTACATCTCGATGG
f1-D-8          TGGAGTAGATGGACTAGTAATGATGTAGTAGATGATTACGCCACAATTACATCTCGATGG
f1-D-12         TGGAGTAGATGGACTAGTAATGATGTAGTAGATGATTACGCCACAATTACATCTCGTTGG
f1-D-13         TGGAGTAGATGGACTAGTAATGATGTTGTGGATGATTATGCCACTATAACTTCGCGTTGG
f1-D-1          TGGAGTAGATGGACTAGTAATGATGTTGTGGATGATTATGCCACTATAACTTCGCGTTGG
f1-D-2          TGGAGTAGATGGACTAGTAATGATGTTGTGGATGATTATGCCACTATAACTTCGCGTTGG
                ************************** ** ******** ***** ** ** ** ** ***

f1-D-20         TACCAGATTGCTGAATTTGTTTGGTCGAAGGATGATCCATTTGATAAGGAATTAGCACGT
f1-D-8          TACCAGATTGCTGAATTTGTTTGGTCGAAGGATGATCCATTTGATAAGGAATTAGCACGT
f1-D-12         TACCAGATTGCTGAATTTGTTTGGTCGAAGGATGATCCATTTGATAAGGAATTAGCACGT
f1-D-13         TATCAAATTGCCGAATTTGTATGGTCAAAGGATGATCCATTTGATAAGGAATTGGCGCGC
f1-D-1          TATCAAATTGCCGAATTTGTATGGTCAAAGGATGATCCATTTGATAAGGAATTGGCGCGC
f1-D-2          TATCAAATTGCCGAATTTGTATGGTCAAAGGATGATCCATTTGATAAGGAATTGGCGCGC
                ** ** ***** ******** ***** ************************** ** ** 

f1-D-20         TTAATTTTGCCTCGTGCTTTGTTATCTAGTATAGAGGCTAATTCTGACGCTATATGTGAT
f1-D-8          TTAATTTTGCCTCGTGCTTTGTTATCTAGTATAGAGGCTAATTCTGACGCTATATGTGAT
f1-D-12         TTAATTTTGCCTCGTGCTTTGTTATCTAGTATAGAGGCTAATTCTGACGCTATATGTGAT
f1-D-13         TTAATTTTACCTCGAGCTTTGTTATCTAGTATTGAGGCTAATTCTGACGCTATTTGTGAT
f1-D-1          TTAATTTTACCTCGAGCTTTGTTATCTAGTATTGAGGCTAATTCTGACGCTATTTGTGAT
f1-D-2          TTAATTTTACCTCGAGCTTTGTTATCTAGTATTGAGGCTAATTCTGACGCTATTTGTGAT
                ******** ***** ***************** ******************** ******

f1-D-20         GTGCCTAATACTATTCCATTTAAGGTACACGCATATTGGCGAGGCGATATGGAAGTTAGA
f1-D-8          GTGCCTAATACTATTCCATTTAAGGTACACGCATATTGGCGAGGCGATATGGAAGTTAGA
f1-D-12         GTGCCTAATACTATTCCATTTAAGGTACACGCATATTGGCGAGGCGATATGGAAGTTAGA
f1-D-13         GTACCTAATACTATTCCGTTTAAGGTACATGCATATTGGCGTGGAGATATGGAAGTTCGA
f1-D-1          GTACCTAATACTATTCCGTTTAAGGTACATGCATATTGGCGTGGAGATATGGAAGTTCGA
f1-D-2          GTACCTAATACTATTCCGTTTAAGGTACATGCATATTGGCGTGGAGATATGGAAGTTCGA
                ** ************** *********** *********** ** ************ **

f1-D-20         GTTCAAATTAATTCAAATAAATTCCAGGTTGGTCAATTACAGGCAACTTGGTACTATTCG
f1-D-8          GTTCAAATTAATTCAAATAAATTCCAGGTTGGTCAATTACAGGCAACTTGGTACTATTCG
f1-D-12         GTTCAAATTAATTCAAATAAATTCCAGGTTGGTCAATTACAGGCAACTTGGTACTATTCG
f1-D-13         GTGCAGATTAACTCGAATAAATTCCAGGTTGGTCAATTACAGGCGACTTGGTACTATTCG
f1-D-1          GTGCAGATTAACTCGAATAAATTCCAGGTTGGTCAATTACAGGCGACTTGGTACTATTCG
f1-D-2          GTGCAGATTAACTCGAATAAATTCCAGGTTGGTCAATTACAGGCAACTTGGTACTATTCG
                ** ** ***** ** ***************************** ***************

f1-D-20         GATCATGAAAATTTGAATATCCAGACGAAGCGAAGTGTGTATGGTTTTTCGCATATGGAT
f1-D-8          GATCATGAAAATTTGAATATCCAGACGAAGCGAAGTGTGTATGGTTTTTCGCATATGGAT
f1-D-12         GATCATGAAAATTTGAATATCCAGACGAAGCGAAGTGTGTATGGTTTTTCGCATATGGAT
f1-D-13         GATCATGAAAATTTGAATATCCAGACGAAGCGAAGTGTGTATGGTTTTTCGCATATGGAT
f1-D-1          GATCATGAAAATTTGAATATCCAGACGAAGCGAAGTGTGTATGGTTTTTCGCATATGGAT
f1-D-2          GATCATGAAAATTTGAATATCCAGACGAAGCGAAGTGTATATGGTTTTTCGCATATGGAT
                ************************************** *********************

f1-D-20         CATGCTTTGATTAGCGCATCAGCGAGTAATGAAGCAAAATTAGTGATACCTTTTAAACAC
f1-D-8          CATGCTTTGATTAGCGCATCAGCGAGTAATGAAGCAAAATTAGTGATACCTTTTAAACAC
f1-D-12         CATGCTTTGATTAGCGCATCAGCGAGTAATGAAGCAAAATTAGTGATACCTTTTAAACAC
f1-D-13         CATGCTTTGATTAGCGCATCAGCGAGTAATGAAGCAAAATTAGTGATACCTTTTAAACAC
f1-D-1          CATGCTTTGATTAGCGCATCAGCGAGTAATGAAGCAAAATTAGTGATACCTTTTAAACAC
f1-D-2          CATGCTTTGATTAGCGCATCAGCGAGTAATGAAGCAAAATTAGTGATACCTTTTAAACAC
                ************************************************************

f1-D-20         GTATATCCATTCTTACCAACGCGTGTCGTTCCTGATTGGACAACTGGTATTCTTGATATG
f1-D-8          GTATATCCATTCTTACCAACGCGTGTCGTTCCTGATTGGACAACTGGTATTCTTGATATG
f1-D-12         GTATATCCATTCTTACCAACGCGTGTCGTTCCTGATTGGACAACTGGTATTCTTGATATG
f1-D-13         GTATATCCATTCTTACCAACGCGTGTCGTTCCTGATTGGACAACTGGTATTCTTGATATG
f1-D-1          GTATATCCATTCTTACCAACGCGTGTCGTTCCTGATTGGACAACTGGTATTCTTGATATG
f1-D-2          GTATATCCATTCTTACCAACGCGTATCGTTCCTGATTGGACAACTGGTATTCTTGATATG
                ************************ ***********************************

f1-D-20         GGTACCTTAAATATTCGTGTAATTGCTCCACTACGTATGAGTGCGACGGGACCAACCACT
f1-D-8          GGTACCTTAAATATTCGTGTAATTGCTCCACTACGTATGAGTGCGACGGGACCAACCACT
f1-D-12         GGTACCTTAAATATTCGTGTAATTGCTCCACTACGTATGAGTGCGACGGGACCAACCACT
f1-D-13         GGTACCTTAAATATTCGTGTAATTGCTCCACTACGTATGAGTGCGACGGGACCAACCACT
f1-D-1          GGTACCTTAAATATTCGTGTAATTGCTCCACTACGTATGAGTGCGACGGGACCAACCACT
f1-D-2          GGTACCTTAAATATTCGTGTAATTGCTCCACTACGTATGAGTGCGACGGGACCAACCACT
                ************************************************************

f1-D-20         TGTAATGTTGTAGTATTTATTAAGTTAAATAATAGTGAATTCACTGGTACTTCTTCTGGT
f1-D-8          TGTAATGTTGGAGTATTTATTAAGTTAAATAATAGTGAATTCACTGGTACTTCTTCTGGT
f1-D-12         TGTAATGTTGTAGTATTTATTAAGTTAAATAATAGTGAATTCACTGGTACTTCTTCTGGT
f1-D-13         TGTAATGTTGTAGTATTTATTAAGTTAAATAATAGTGAATTCACTGGTACTTCTTCTGGT
f1-D-1          TGTAATGTTGTAGTATTTATTAAGTTAAATAATAGTGAATTCACTGGTACTTCTTCTGGT
f1-D-2          TGTAATGTTGTAGTATTTATTAAGTTAAATAATAGTGAATTCACTGGTACTTCTTCTGGT
                ********** *************************************************

f1-D-20         AAGTTTTACGCGAATCAAATTAGGGCAAAACCTGAAATGGACCGTGTGTTAAATTTGGCA
f1-D-8          AAGTTTTACGCGAATCAAATTAGGGCAAAACCTGAAATGGACCGTGTGTTAAATTTGGCA
f1-D-12         AAGTTTTACGCGAATCAAATTAGGGCAAAACCTGAAATGGACCGTGTGTTAAATTTGGCA
f1-D-13         AAGTTTTACGCGAATCAAATTAGGGCAAAACCTGAAATGGACCGTGTGCTAAATTTGGCA
f1-D-1          AAGTTTTACGCGAATCAAATTAGGGCAAAACCTGAAATGGACCGTGTGTTAAATTTGGCA
f1-D-2          AAGTTTTACGCGAATCAAATTAGGGCAAAACCTGAAATGGACCGTGTGTTAAATTTAGCA
                ************************************************ ******* ***

f1-D-20         GAAGGATTACTAAATAATACTGTAGGTGGTTGTAATATGGATAATCCGTCATATCAGCAA
f1-D-8          GAAGGATTACTAAATAATACTGTAGGTGGTTGTAATATGGATAATCCGTCATATCAGCAA
f1-D-12         GAAGGATTACTAAATAATACTGTAGGTGGTTGTAATATGGATAATCCGTCATATCAGCAA
f1-D-13         GAAGGATTACTAAATAATACTGTAGGTGGTTGTAATATGGATAATCCGTCATATCAGCAA
f1-D-1          GAAGGATTACTAAATAATACTGTAGGTGGTTGTAATATGGATAATCCGTCATATCAGCAA
f1-D-2          GAAGGATTACTAAATAATACTGTAGGTGGTTGTAATATGGATAATCCGTCATATCAGCAA
                ************************************************************

f1-D-20         TCTCCGCGTCATTTTGTTCCTACTGGTATGCATAGTTTAGCTTTAGGCACTAATTTAGTA
f1-D-8          TCTCCGCGTCATTTTGTTCCTACTGGTATGCATAGTTTAGCTTTAGGCACTAATTTAGTA
f1-D-12         TCTCCGCGTCATTTTGTTCCTACTGGTATGCATAGTTTAGCTTTAGGCACTAATTTAGTA
f1-D-13         TCTCCGCGTCATTTTGTTCCTACTGGTATGCATAGTTTAGCTTTAGGCACTAATTTAGTA
f1-D-1          TCTCCGCGTCATTTTGTTCCTACTGGTATGCATAGTTTAGCTTTAGGCACTAATTTAGTA
f1-D-2          TCTCCGCGTCATTTTGTTCCTACTGGTATGCATAGTTTAGCTTTAGGCACTAATTTAGTA
                ************************************************************

f1-D-20         GAGCCTTTGCATGCATTACGATTAGATGCATCAGGTTCAACACAACATCCAGTTGGGTGT
f1-D-8          GAGCCTTTGCATGCATTACGATTAGATGCATCAGGTACAACACAACATCCAGTTGGGTGT
f1-D-12         GAGCCTTTGCATGCATTACGATTAGATGCATCAGGTACAACACAACATCCAGTTGGGTGT
f1-D-13         GAGCCTTTGCATGCATTACGATTAGATGCATCAGGTACAACACAACATCCAGTTGGGTGT
f1-D-1          GAGCCTTTGCATGCATTACGATTAGATGCATCAGGTACAACACAACATCCAGTTGGGTGT
f1-D-2          GAGCCTTTGCATGCATTACGATTAGATGCATCGGGTACAACACAACATCCAGTTGGGTGT
                ******************************** *** ***********************

f1-D-20         GCGCCTGATGAAGATATGACTGTATCTTCCATTGCATCACGATATGGTTTAATTCGCCAA
f1-D-8          GCGCCTGATGAAGATATGACTGTATCTTCCATTGCATCACGATATGGTTTAATTCGCCAA
f1-D-12         GCGCCTGATGAAGATATGACTGTATCTTCCATTGCATCACGATATGGTTTAATTCGCCAA
f1-D-13         GCGCCTGATGAAGATATGACTGTATCTTCCATTGCATCACGATATGGTTTAATTCGCCAA
f1-D-1          GCGCCTGATGAAGATATGACTGTATCTTCCATTGCATCACGATATGGTTTAATTCGCCAA
f1-D-2          GCGCCTGATGAAGATATGACTGTATCTTCCATTGCATCACGATATGGTTTAATTCGCCAA
                ************************************************************

f1-D-20         GTGCAATGGAAGAAAGACCATGCGAAAGGATCATTATTATTACAACTTGATGCTGATCCT
f1-D-8          GTGCAATGGAAGAAAGACCATGCGAAAGGATCATTATTATTACAACTTGATGCTGATCCT
f1-D-12         GTGCAATGGAAGAAAGACCATGCGAAGGGATCATTATTATTACAACTTGATGCTGATCCT
f1-D-13         GTGCAATGGAAGAAAGACCATGCGAAAGGATCATTATTATTACAACTTGATGCTGATCCT
f1-D-1          GTGCAATGGAAGAAAGACCATGCGAAAGGATCATTATTATTACAACTTGATGCTGATCCT
f1-D-2          GTGCAATGGAAGAAAGACCATGCGAAAGGATCATTATTATTACAACTTGATGCTGATCCT
                ************************** *********************************

f1-D-20         TTCGTTGAACAGAAAATTGAGGGAACCAATCCAATTTCTTTGTATTGGTTTGCTCCGGTT
f1-D-8          TTCGTTGAACAGAAAATTGAGGGAACCAATCCAATTTCTTTGTATTGGTTTGCTCCGGTT
f1-D-12         TTCGTTGAACAGAAAATTGAGGGAACCAATCCAATTTCTTTGTATTGGTTTGCTCCGGTT
f1-D-13         TTCGTTGAACAGAAAATTGAGGGAACCAATCCAATTTCTTTGTATTGGTTTGCTCCGGTT
f1-D-1          TTCGTTGAACAGAAAATTGAGGGAACCAATCCAATTTCTTTGTATTGGTTTGCTCCGGTT
f1-D-2          TTCGTTGAACAGAAAATTGAGGGAACCAATCCAATTTCTTTGTATTGGTTTGCTCCGGTT
                ************************************************************

f1-D-20         GGAGTCGTATCTAGTATGTTTATGCAATGGAGAGGTTCTTTAGAATATAGATTTGATATT
f1-D-8          GGAGTCGTATCTAGTATGTTTATGCAATGGAGAGGTTCTTTAGAATATAGATTTGATATT
f1-D-12         GGAGTCGTATCTAGTATGTTTATGCAATGGAGAGGTTCTTTAGAATATAGATTTGATATT
f1-D-13         GGAGTCGTATCTAGTATGTTTATGCAATGGAGAGGTTCTTTAGAATATAGATTCGATATT
f1-D-1          GGAGTCGTATCTAGTATGTTTATGCAATGGAGAGGTTCTTCAGAATATAGATTCGATATT
f1-D-2          GGAGTCGTATCTAGTATGTTTATGCAATGGAGAGGTTCTTTAGAATATAGATTTGATATT
                **************************************** ************ ******

f1-D-20         ATAGCTTCCCAATTTCATACGGGTAGGTTAATTGTAGGTTATGTTCCT
f1-D-8          ATAGCTTCCCAATTTCATACGGGTAGGTTAATTGTAGGTTATGTTCCT
f1-D-12         ATAGCTTCCCAATTTCATACGGGTAGGTTAATTGTAGGTTATGTTCCT
f1-D-13         ATAGCTTCCCAATTTCATACGGGTAGGTTAATTGTAGGTTATGTTCCT
f1-D-1          ATAGCTTCCCAATTTCATACGGGTAGGTTAATTGTAGGTTATGTTCCT
f1-D-2          ATAGCTTCCCAATTTCATACGGGTAGGTTAATTGTAGGTTATGTTCCT
                ************************************************
