# Supplementary material for: Sequence Recombination and Conservation of Varroa destructor Virus-1 and Deformed Wing Virus in Field Collected Honey Bees (Apis mellifera)
Source: PLoS One. 2013 Sep 18;8(9):e74508. doi: 10.1371/journal.pone.0074508 (PMC3776811; doi:10.1371/journal.pone.0074508)
Supplement: Text S3 — CLUSTAL X (1.8) multiple sequence alignment of the 3'-end of the recombination junction (F5_7Seq). (TXT) [file pone.0074508.s012.txt]

Text S3: CLUSTAL X (1.8) multiple sequence alignment of the 3'-end of the recombination junction (F5_7Seq)


f5-1-2          TGACTTAACGGCTGAAATGAATCAATCGCGTAATTTAAGTGTGTTTACGAGAGTGTATGA
f5-1-9          TGACTTAACGGCTGAAATGAATCAATCGCGTAATTTAAGTGTGTTTACGAGAGTGTATGA
f5-1-6          TGACTTAACGGCTGAAATGAATCAATCGCGTAATTTAAGTGTGTTTACGAGAGTGTATGA
f5-1-3          TGACTTAACGGCTGAAATGAATCAATCGCGTAATTTAAGTGTGTTTACGAGAGTGTATGA
f5-1-1          TGACTTAACGGCTGAAATGAATCAATCGCGTAATTTAAGTGTGTTTACGAGAGTGTATGA
f5-1-4          TGACTTAACGGCTGAAATGAATCAATCGCGTAATTTAAGTGTGTTTACGAGAGTGTATGA
f5-1-8          TGACTTAACGGCTGAAATGAATCAATCGCGTAATTTAAGTGTGTTTACGAGAGTGTATGA
                ************************************************************

f5-1-2          TCAAATATCTAAATTGAAGACGGATCTCATGGAAATGGGATCAAACCCATATATCAGGCG
f5-1-9          TCAAATATCTAAATTGAAGACGGATCTCATGGAAATGGGATCAAACCCATATATCAGGCG
f5-1-6          TCAAATATCTAAATTGAAGACGGATCTCATGGAAATGGGATCAAACCCATATATCAGGCG
f5-1-3          TCAAATATCTAAATTGAAGACGGATCTCATGGAAATGGGATCAAACCCATATATCAGGCG
f5-1-1          TCAAATATCTAAATTGAAGACGGATCTCATGGAAATGGGATCAAACCCATATATCAGGCG
f5-1-4          TCAAATATCTAAATTGAAGACGGATCTCATGGAAATGGGATCAAACCCATATATCAGGCG
f5-1-8          TCAAATATCTAAATTGAAGACGGATCTCATGGAAATGGGATCAAACCCATATATCAGGCG
                ************************************************************

f5-1-2          TGAATGCTTTACGATTTGTATGTGTGGTGCATCTGGAATTGGTAAGTCTTATTTAACTGA
f5-1-9          TGAATGCTTTACGATTTGTATGTGTGGTGCATCTGGAATTGGTAAGTCTTATTTAACTGA
f5-1-6          TGAATGCTTTACGATTTGTATGTGTGGTGCATCTGGAATTGGTAAGTCTTATTTAACTGA
f5-1-3          TGAATGCTTTACGATTTGTATGTGTGGTGCATCTGGAATTGGTAAGTCTTATTTAACTGA
f5-1-1          TGAATGCTTTACGATTTGTATGTGTGGTGCATCTGGAATTGGTAAGTCTTATTTAACTGA
f5-1-4          TGAATGCTTTACGATTTGTATGTGTGGTGCATCTGGAATTGGTAAGTCTTATTTAACTGA
f5-1-8          TGAATGCTTTACGATTTGTATGTGTGGTGCATCTGGAATTGGTAAGTCTTATTTAACTGA
                ************************************************************

f5-1-2          TTCTTTATGCAGCGAGCTCTTACGTGCGAGTCGTACTCCAGTGACAACGGGCATTAAGTG
f5-1-9          TTCTTTATGCAGCGAGCTCTTACGTGCGAGTCGTACTCCAGTGACAACGGGCATTAAGTG
f5-1-6          TTCTTTATGCAGCGAGCTCTTACGTGCGAGTCGTACTCCAGTGACAACGGGCATTAAGTG
f5-1-3          TTCTTTATGCAGCGAGCTCTTACGTGCGAGTCGTACTCCAGTGACAACGGGCATTAAGTG
f5-1-1          TTCTTTATGCAGCGAGCTCTTACGTGCGAGTCGTACTCCAGTGACAACGGGCATTAAGTG
f5-1-4          TTCTTTATGCAGCGAGCTCTTACGTGCGAGTCGTACTCCAGTGACAACGGGCATTAAGTG
f5-1-8          TTCTTTATGCAGCGAGCTCTTACGTGCGAGTCGTACTCCAGTGACAACGGGCATTAAGTG
                ************************************************************

f5-1-2          TGTCGTGAACCCTTTGTCTGATTATTGGGATCAGTGTGATTTTCAGCCCGTTTTATGTGT
f5-1-9          TGTCGTGAACCCTTTGTCTGATTATTGGGATCAGTGTGATTTTCAGCCCGTTTTATGTGT
f5-1-6          TGTCGTGAACCCTTTGTCTGATTATTGGGATCAGTGTGATTTTCAGCCCGTTTTATGTGT
f5-1-3          TGTCGTGAACCCTTTGTCTGATTATTGGGATCAGTGTGATTTTCAGCCCGTTTTATGTGT
f5-1-1          TGTCGTGAACCCTTTGTCTGATTATTGGGATCAGTGTGATTTTCAGCCCGTTTTATGTGT
f5-1-4          TGTCGTGAACCCTTTGTCTGATTATTGGGATCAGTGTGATTTTCAGCCCGTTTTATGTGT
f5-1-8          TGTCGTGAACCCTTTGTCTGATTATTGGGATCAGTGTGATTTTCAGCCCGTTTTATGTGT
                ************************************************************

f5-1-2          TGATGACATGTGGAGTGTTGAAACGTCTACTACGCTCGATAAACAGTTAAATATGCTATT
f5-1-9          TGATGACATGTGGAGTGTTGAAACGTCTACTACGCTCGATAAACAGTTAAATATGCTATT
f5-1-6          TGATGACATGTGGAGTGTTGAAACGTCTACTACGCTCGATAAACAGTTACATATGCTATT
f5-1-3          TGATGACATGTGGAGTGTTGAAACGTCTACTACGCTCGATAAACAGTTAAATATGCTATT
f5-1-1          TGATGACATGTGGAGTGTTGAAACGTCTACTACGCTCGATAAACAGTTAAATATGCTATT
f5-1-4          TGATGACATGTGGAGTGTTGAAACGTCTACTACGCTCGATAAACAGTTAAATATGCTATT
f5-1-8          TGATGACATGTGGAGTGTTGAAACGTCTACTACGCTCGATAAACAGTTAAATATGCTATT
                ************************************************* **********

f5-1-2          TCAGGTTCATTCACCAATTGTACTTTCACCCCCTAAAGCTGATTTAGAAGGTAAGAAAAT
f5-1-9          TCAGGTTCATTCACCAATTGTACTTTCACCCCCTAAAGCTGATTTAGAAGGTAAGAAAAT
f5-1-6          TCAGGTTCATTCACCAATTGTACTTTCACCCCCTAAAGCTGATTTAGAAGGTAAGAAAAT
f5-1-3          TCAGGTTCATTCACCAATTGTACTTTCACCTCCTAAAGCTGATTTAGAAGGTAAGAAAAT
f5-1-1          TCAGGTTCATTCACCAATTGTACTTTCACCTCCTAAAGCTGATTTAGAAGGTAAGAAAAT
f5-1-4          TCAGGTTCATTCACCAATTGTACTTTCACCTCCTAAAGCTGATTTAGAAGGTAAGAAAAT
f5-1-8          TCAGGTTCATTCACCAATTGTACTTTCACCTCCTAAAGCTGATTTAGAAGGTAAGAAAAT
                ****************************** *****************************

f5-1-2          GCGTTATAATCCTGAAATATTCATATATAATACGAATAAACCTTTTCCGAGGTTTGATCG
f5-1-9          GCGTTATAATCCTGAAATATTCATATATAATACGAATAAACCTTTTCCGAGGTTTGATCG
f5-1-6          GCGTTATAATCCTGAAATATTCATATATAATACGAATAAACCTTTTCCGAGGTTTGATCG
f5-1-3          GCGTTATAATCCTGAAATATTCATATATAATACGAATAAACCTTTTCCGAGGTTTGATCG
f5-1-1          GCGTTATAATCCTGAAATATTCATATATAATACGAATAAACCTTTTCCGAGGTTTGATCG
f5-1-4          GCGTTATAATCCTGAAATATTCATATACAATACGAATAAACCTTTCCCGAGGTTTGATCG
f5-1-8          GCGTTATAATCCTGAAATATTCATATACAATACGAATAAACCTTTCCCGAGGTTTGATCG
                *************************** ***************** **************

f5-1-2          TATAGCTATGGAAGCTATTTATCGACGTAGAAACGTTTTAATTGAATGTAAGGCTAATGA
f5-1-9          TATAGCTATGGAAGCTATTTATCGACGTAGAAACGTTTTAATTGAATGTAAGGCTAATGA
f5-1-6          TATAGCTATGGAAGCTATTTATCGACGTAGAAACGTTTTAATTGAATGTAAGGCTAATGA
f5-1-3          TATAGCTATGGAAGCTATTTATCGACGTAGAAACGTTTTAATTGAATGTAAGGCTAATGA
f5-1-1          TATAGCTATGGAAGCTATTTATCGACGTAGAAACGTTTTAATTGAATGTAAGGCTAATGA
f5-1-4          TATTGCTATGGAAGCTATTTATCGGCGTAGAAATGTTTTGATTGAATGTAAAGCGAGTGA
f5-1-8          TATTGCTATGGAAGCTATTTATCGGCGTAGAAATGTTTTGATTGAATGTAAAGCGAGTGA
                *** ******************** ******** ***** *********** ** * ***

f5-1-2          AGAGAAGAAGCGTGGATGTAAACATTGTGAGAATAATATACCCATTGCTGAATGTAGTCC
f5-1-9          AGAGAAGAAGCGTGGATGTAAACATTGTGAGAATAATATACCCATTGCTGAATGTAGTCC
f5-1-6          AGAGAAGAAGCGTGGATGTAAACATTGTGAGAATAATATACCCATTGCTGAATGTAGTCC
f5-1-3          AGAGAAGAGGCGTGGATGTAAACATTGTGAGAATAATATACCCATTGCTGAATGTAGTCC
f5-1-1          AGAGAAGAGGCGTGGATGTAAACATTGTGAGAATAATATACCCATTGCTGAATGTAGTCC
f5-1-4          AGAGAAGAAGCGAGGATGTAAGCATTGTGAGAATGATATTCCTATTGCTGAATGTAGTCC
f5-1-8          AGAGAAGAAGCGAGGATGTAAGCATTGTGAGAATGATATTCCTATTGCTGAATGTAGTCC
                ******** *** ******** ************ **** ** *****************

f5-1-2          AAAAATTTTGAAAGATTTTCATCACATTAAATTTCGTTATGCTCATGATGTGTGTAATTC
f5-1-9          AAAAATTTTGAAAGATTTTCATCACATTAAATTTCGTTATGCTCATGATGTGTGTAATTC
f5-1-6          AAAAATTTTGAAAGATTTTCATCACATTAAATTTCGTTATGCTCATGATGTGTGTAATTC
f5-1-3          AAAAATTTTGAAAGATTTTCATCACATTAAATTTCGTTATGCTCATGATGTGTGTAATTC
f5-1-1          AAAAATTTTGAAAGATTTTCATCACATTAAATTTCGTTATGCTCATGATGTGTGTAATTC
f5-1-4          TAAGATATTGAAAGATTTTCATCATATTAAATTTAGGTATGCACATGATGTATGTAATTC
f5-1-8          TAAGATATTGAAAGATTTTCATCATATTAAATTTAGGTATGCACATGATGTATGTAATTC
                 ** ** ***************** ********* * ***** ******** ********

f5-1-2          TGAAACTACGTGGTCTGAGTGGATGTCGTATAATGAATTTTTGGAATGGATTACTCCTGT
f5-1-9          TGAAACTACGTGGTCTGAGTGGATGTCGTATAATGAATTTTTGGAATGGATTACTCCTGT
f5-1-6          TGAAACTACGTGGTCTGAGTGGATGTCGTATAATGAATTTTTGGAATGGATTACTCCTGT
f5-1-3          TGAAACTACGTGGTCTGAGTGGATGTCGTATAATGAATTTTTGGAATGGATTACTCCTGT
f5-1-1          TGAAACTACGTGGTCTGAGTGGATGTCGTATAATGAATTTTTGGAATGGATTACTCCTGT
f5-1-4          TGAGACCACATGGTCTGAATGGATGACGTATAATGAATTTCTTGAATGGATAACTCCTGT
f5-1-8          TGAGACCACATGGTCTGAATGGATGACGTATAATGAATTTCTTGAATGGATAACTCCTGT
                *** ** ** ******** ****** ************** * ******** ********

f5-1-2          ATATATGGCTAATCGACGTAAAGCAAATGAATCGTTTAAGATGCGTGTTGATGAAATGCA
f5-1-9          ATATATGGCTAATCGACGTAAAGCAAATGAATCGTTTAAGATGCGTGTTGATGAAATGCA
f5-1-6          ATATATGGCTAATCGACGTAAAGCAAATGAATCGTTTAAGATGCGTGTTGATGAAATGCA
f5-1-3          ATATATGGCTAATCGACGTAAAGCAAATGAATCGTTTAAGATGCGTGTTGATGAAATGCA
f5-1-1          GTATATGGCTAACCGTCGTAAGGCGAATGAATCGTTTAAGATGCGTGTGGATGAAATGCA
f5-1-4          GTATATGGCTAACCGTCGTAAGGCGAATGAATCGTTTAAGATGCGTGTGGATGAAATGCA
f5-1-8          GTATATGGCTAACCGTCGTAAGGCGAATGAATCGTTTAAGATGCGTGTGGATGAAATGCA
                 *********** ** ***** ** *********************** ***********

f5-1-2          AATGTTGCGTATGGATGAGCCCTTGGAAGGCGATAATATTTTAAATAAGTATGTTGAAGT
f5-1-9          AATGTTGCGTATGGATGAGCCCTTGGAAGGCGATAATATTTTAAATAAGTATGTTGAAGT
f5-1-6          AATGTTGCGTATGGATGAGCCCTTGGAAGGCGATAATATTTTAAATAAGTATGTTGAAGT
f5-1-3          AATGTTGCGTATGGATGAGCCCTTGGAAGGCGATAATATTTTAAATAAGTATGTTGAAGT
f5-1-1          AATGTTACGTATGGATGAACCATTAGAAGGTGATAATATTCTCAATAAGTATGTTGAAGT
f5-1-4          AATGTTACGTATGGATGAACCATTAGAAGGTGATAATATTCTCAATAAGTATGTTGAAGT
f5-1-8          AATGTTACGTATGGATGAACCATTAGAAGGTGATAATATTCTCAATAAGTATGTTGAAGT
                ****** *********** ** ** ***** ********* * *****************

f5-1-2          TAATCAGCGCTTAGTGGAGGAAATGAA
f5-1-9          TAATCAGCGCTTAGTGGAGGAAATGAA
f5-1-6          TAATCAGCGCTTAGTGGAGGAAATGAA
f5-1-3          TAATCAGCGCTTAGTGGAGGAAATGAA
f5-1-1          TAATCAGCGCTTAGTGGAGGAAATGAA
f5-1-4          TAATCAGCGCTTAGTGGAGGAAATGAA
f5-1-8          TAATCAGCGCTTAGTGGAGGAAATGAA
                ***************************
